# Supplementary material for: Crystal structure of (E)-N-[(2-chloro-6-meth­oxy­quinolin-3-yl)methyl­idene]-9-ethyl-9H-carbazol-3-amine
Source: Acta Crystallogr E Crystallogr Commun. 2015 Mar 28;71(Pt 4):421–3. doi: 10.1107/S2056989015005794 (PMC4438854; doi:10.1107/S2056989015005794)
Supplement: Supplementary file 1 [file e-71-00421-sup1.cif]

##############################################################################
#                                                                            #
# This CIF contains the data in a paper accepted for publication in          #
# Acta Crystallographica Section E. It conforms to the requirements of       #
# Notes for Authors for Acta Crystallographica Section E, and has been       #
# peer reviewed under the auspices of the IUCr Commission on Journals.       #
#                                                                            #
# Full details of the Crystallographic Information File format               #
# are given in the paper "The Crystallographic Information File (CIF):       #
# a New Standard Archive File for Crystallography" by S. R. Hall, F. H.      #
# Allen and I. D. Brown [Acta Cryst. (1991), A47, 655-685].                  #
#                                                                            #
# The current version of the core CIF dictionary is obtainable from          #
# ftp://ftp.iucr.org/pub/cif_core.dic.                                       #
#                                                                            #
# Software is freely available for graphical display of the structure(s)     #
# in this CIF. For information consult the CIF software page                 #
# http://www.iucr.org/resources/cif/software.                                #
#                                                                            #
# This file may be used for bona fide research purposes within the           #
# scientific community so long as proper attribution is given to the journal # 
# article from which it was obtained.                                        #
#                                                                            #
##############################################################################
data_global
_audit_creation_method     SHELXL-97
_journal_date_recd_electronic     2015-03-16
_journal_date_accepted     2015-03-22
_journal_name_full     'Acta Crystallographica, Section E'
_journal_year     2015
_journal_volume     71
_journal_issue      4
_journal_page_first     421
_journal_page_last     423
_journal_paper_category     GO
_journal_paper_doi     10.1107/S2056989015005794
_journal_coeditor_code     HB7384
_publ_contact_author_name     'S. Murugavel'
_publ_contact_author_address
;
  Department of Physics
  Thanthai Periyar Government Institute of Technology
  Vellore- 632 002
  India
;
_publ_contact_author_email     smurugavel27@gmail.com
_publ_contact_author_fax     '0416 2266652'
_publ_contact_author_phone     '091 9790084145'
_publ_section_title
;\
Crystal structure of
(<i>E</i>)-<i>N</i>-[(2-chloro-6-methoxyquinolin-3-yl)methylidene]-9-ethyl-\
9<i>H</i>-carbazol-3-amine
;
loop_
    _publ_author_name
    _publ_author_footnote
    _publ_author_address
    'Kannan Thirumurthy' ?
;
Department of Chemistry
Annamalai University
Annamalainagar 608 002
Chidambaram
Tamilnadu
India
;
    'Ganesamoorthy Thirunarayanan' ?
;
Department of Chemistry
Annamalai University
Annamalainagar 608 002
Chidambaram
Tamilnadu
India
;
    'Murugavel, S.' ?
;
Department of Physics
Thanthai Periyar Government Institute of Technology
Vellore 632 002
India
;
_publ_section_synopsis
;
In the title compound, C~25~H~20~ClN~3~O, the dihedral between the carbazole and
quinoline ring systems is 50.2 (1)\%. The crystal packing features C---H...\p
and \p---\p interactions, which generate a three-dimensional network.
;
data_I
_audit_creation_method     SHELXL-97
_database_code_depnum_ccdc_archive     'CCDC 1027676'
_chemical_name_systematic
;\
(<i>E</i>)-<i>N</i>-[(2-chloro-6-methoxyquinolin-3-yl)methylidene]-9-ethyl-\
9<i>H</i>-carbazol-3-amine
;
_chemical_name_common     ?
_chemical_formula_moiety     'C25 H20 Cl N3 O'
_chemical_formula_sum     'C25 H20 Cl N3 O'
_chemical_formula_iupac     'C25 H20 Cl N3 O'
_chemical_formula_weight     413.89
_chemical_melting_point     ?
_symmetry_cell_setting     monoclinic
_symmetry_space_group_name_H-M     'P 21/c'
_symmetry_space_group_name_Hall     '-P 2ybc'
loop_
    _symmetry_equiv_pos_as_xyz
    'x, y, z'
    '-x, y+1/2, -z+1/2'
    '-x, -y, -z'
    'x, -y-1/2, z-1/2'
_cell_length_a     15.060(3)
_cell_length_b     8.8231(15)
_cell_length_c     15.332(3)
_cell_angle_alpha     90.00
_cell_angle_beta     93.344(3)
_cell_angle_gamma     90.00
_cell_volume     2033.9(6)
_cell_formula_units_Z     4
_cell_measurement_reflns_used     4051
_cell_measurement_theta_min     1.4
_cell_measurement_theta_max     26.1
_cell_measurement_temperature     293(2)
_exptl_crystal_description     'block'
_exptl_crystal_colour     'red'
_exptl_crystal_size_max     0.24
_exptl_crystal_size_mid     0.21
_exptl_crystal_size_min     0.16
_exptl_crystal_density_diffrn     1.352
_exptl_crystal_density_meas     ?
_exptl_crystal_density_method     'not measured'
_exptl_crystal_F_000     864
_exptl_absorpt_coefficient_mu     0.210
_exptl_absorpt_correction_type     multi-scan
_exptl_absorpt_process_details
;
(SADABS; Sheldrick, 1996)
;
_exptl_absorpt_correction_T_min     0.951
_exptl_absorpt_correction_T_max     0.967
_exptl_special_details     ?
_diffrn_ambient_temperature     293(2)
_diffrn_radiation_type     MoK\a
_diffrn_radiation_wavelength     0.71073
_diffrn_radiation_source     'fine-focus sealed tube'
_diffrn_radiation_monochromator     graphite
_diffrn_measurement_device_type     'Bruker SMART CCD'
_diffrn_measurement_method     '\w scans'
_diffrn_detector_area_resol_mean     ?
_diffrn_reflns_number     20538
_diffrn_reflns_av_R_equivalents     0.0564
_diffrn_reflns_av_sigmaI/netI     0.0572
_diffrn_reflns_theta_min     1.35
_diffrn_reflns_theta_max     26.14
_diffrn_reflns_theta_full     26.14
_diffrn_measured_fraction_theta_max     0.993
_diffrn_measured_fraction_theta_full     0.993
_diffrn_reflns_limit_h_min     -18
_diffrn_reflns_limit_h_max     18
_diffrn_reflns_limit_k_min     -10
_diffrn_reflns_limit_k_max     10
_diffrn_reflns_limit_l_min     -18
_diffrn_reflns_limit_l_max     18
_diffrn_standards_number     0
_diffrn_standards_interval_count     ?
_diffrn_standards_interval_time     ?
_diffrn_standards_decay_%     ?
_refine_special_details
;
 Refinement of F^2^ against ALL reflections.  The weighted R-factor wR and
 goodness of fit S are based on F^2^, conventional R-factors R are based
 on F, with F set to zero for negative F^2^. The threshold expression of
 F^2^ > 2sigma(F^2^) is used only for calculating R-factors(gt) etc. and is
 not relevant to the choice of reflections for refinement.  R-factors based
 on F^2^ are statistically about twice as large as those based on F, and R-
 factors based on ALL data will be even larger.
;
_reflns_number_total     4023
_reflns_number_gt     2340
_reflns_threshold_expression     I>2\s(I)
_refine_ls_structure_factor_coef     Fsqd
_refine_ls_matrix_type     full
_refine_ls_R_factor_all     0.1023
_refine_ls_R_factor_gt     0.0511
_refine_ls_wR_factor_gt     0.1124
_refine_ls_wR_factor_ref     0.1326
_refine_ls_goodness_of_fit_ref     1.006
_refine_ls_restrained_S_all     1.006
_refine_ls_number_reflns     4023
_refine_ls_number_parameters     273
_refine_ls_number_restraints     0
_refine_ls_hydrogen_treatment     constr
_refine_ls_weighting_scheme     calc
_refine_ls_weighting_details
         'calc w=1/[\s^2^(Fo^2^)+(0.0565P)^2^+0.1450P] where P=(Fo^2^+2Fc^2^)/3'
_atom_sites_solution_hydrogens     geom
_atom_sites_solution_primary     direct
_atom_sites_solution_secondary     difmap
_refine_ls_shift/su_max     0.000
_refine_ls_shift/su_mean     0.000
_refine_diff_density_max     0.244
_refine_diff_density_min     -0.138
_refine_ls_extinction_method     none
_refine_ls_extinction_coef     ?
loop_
    _atom_type_symbol
    _atom_type_description
    _atom_type_scat_dispersion_real
    _atom_type_scat_dispersion_imag
    _atom_type_scat_source
    'C' 'C' 0.0033 0.0016
                         'International Tables Vol C Tables 4.2.6.8 and 6.1.1.4'
    'H' 'H' 0.0000 0.0000
                         'International Tables Vol C Tables 4.2.6.8 and 6.1.1.4'
    'N' 'N' 0.0061 0.0033
                         'International Tables Vol C Tables 4.2.6.8 and 6.1.1.4'
    'O' 'O' 0.0106 0.0060
                         'International Tables Vol C Tables 4.2.6.8 and 6.1.1.4'
    'Cl' 'Cl' 0.1484 0.1585
                         'International Tables Vol C Tables 4.2.6.8 and 6.1.1.4'
_computing_data_collection
;
SMART (Bruker, 2002)
;
_computing_cell_refinement
;
SAINT (Bruker, 2002)
;
_computing_data_reduction
;
SAINT (Bruker, 2002)
;
_computing_structure_solution
;
SHELXS97 (Sheldrick, 2008)
;
_computing_structure_refinement
;
SHELXL97 (Sheldrick, 2008)
;
_computing_molecular_graphics
;
Ortep-3 for Windows (Farrugia (1997)
;
_computing_publication_material
;
SHELXL-97 (Sheldrick, 2008) and  PLATON  (Spek, 2009)
;
loop_
    _atom_site_type_symbol
    _atom_site_label
    _atom_site_fract_x
    _atom_site_fract_y
    _atom_site_fract_z
    _atom_site_U_iso_or_equiv
    _atom_site_adp_type
    _atom_site_calc_flag
    _atom_site_refinement_flags
    _atom_site_occupancy
    _atom_site_symmetry_multiplicity
    _atom_site_disorder_assembly
    _atom_site_disorder_group
    Cl Cl1 0.06066(5) 0.06058(9) 0.30880(4) 0.0824(3) Uani d . 1 1 . .
    C C10 0.43767(14) 0.0240(2) 0.62074(13) 0.0455(6) Uani d . 1 1 . .
    C C11 0.35381(15) 0.0892(3) 0.61516(14) 0.0481(6) Uani d . 1 1 . .
    H H11 0.3441 0.1814 0.6424 0.058 Uiso calc R 1 1 . .
    N N2 0.20216(12) 0.0956(2) 0.55982(12) 0.0541(5) Uani d . 1 1 . .
    O O1 -0.20036(11) 0.5826(2) 0.63150(12) 0.0760(6) Uani d . 1 1 . .
    C C23 -0.08229(15) 0.3293(3) 0.44161(15) 0.0531(6) Uani d . 1 1 . .
    N N3 -0.04814(13) 0.2485(2) 0.37581(12) 0.0585(5) Uani d . 1 1 . .
    N N1 0.53829(13) -0.1591(2) 0.59420(13) 0.0562(5) Uani d . 1 1 . .
    C C9 0.52392(15) 0.0703(3) 0.65834(14) 0.0484(6) Uani d . 1 1 . .
    C C3 0.45006(15) -0.1178(3) 0.58178(15) 0.0491(6) Uani d . 1 1 . .
    C C12 0.28459(15) 0.0167(3) 0.56899(14) 0.0497(6) Uani d . 1 1 . .
    C C4 0.58357(16) -0.0465(3) 0.64053(15) 0.0524(6) Uani d . 1 1 . .
    C C2 0.38021(16) -0.1946(3) 0.53925(15) 0.0566(6) Uani d . 1 1 . .
    H H2 0.3885 -0.2902 0.5155 0.068 Uiso calc R 1 1 . .
    C C24 0.02130(16) 0.1662(3) 0.39528(15) 0.0555(6) Uani d . 1 1 . .
    C C18 -0.04726(14) 0.3209(3) 0.52873(15) 0.0494(6) Uani d . 1 1 . .
    C C19 -0.08694(15) 0.4038(3) 0.59474(15) 0.0576(6) Uani d . 1 1 . .
    H H19 -0.0646 0.3964 0.6524 0.069 Uiso calc R 1 1 . .
    C C16 0.06697(14) 0.1538(3) 0.47843(15) 0.0509(6) Uani d . 1 1 . .
    C C20 -0.15802(16) 0.4946(3) 0.57397(16) 0.0583(7) Uani d . 1 1 . .
    C C1 0.29845(16) -0.1263(3) 0.53286(15) 0.0569(6) Uani d . 1 1 . .
    H H1 0.2510 -0.1762 0.5038 0.068 Uiso calc R 1 1 . .
    C C22 -0.15569(16) 0.4262(3) 0.42313(17) 0.0634(7) Uani d . 1 1 . .
    H H22 -0.1796 0.4345 0.3660 0.076 Uiso calc R 1 1 . .
    C C8 0.55487(16) 0.1987(3) 0.70283(15) 0.0590(7) Uani d . 1 1 . .
    H H8 0.5159 0.2760 0.7161 0.071 Uiso calc R 1 1 . .
    C C17 0.02964(14) 0.2319(3) 0.54418(15) 0.0534(6) Uani d . 1 1 . .
    H H17 0.0558 0.2260 0.6006 0.064 Uiso calc R 1 1 . .
    C C15 0.15054(15) 0.0715(3) 0.49281(16) 0.0566(6) Uani d . 1 1 . .
    H H15 0.1664 -0.0001 0.4520 0.068 Uiso calc R 1 1 . .
    C C6 0.70181(18) 0.0939(4) 0.70840(17) 0.0737(8) Uani d . 1 1 . .
    H H6 0.7618 0.1043 0.7252 0.088 Uiso calc R 1 1 . .
    C C13 0.57753(17) -0.2968(3) 0.56101(16) 0.0649(7) Uani d . 1 1 . .
    H H13A 0.6399 -0.2785 0.5522 0.078 Uiso calc R 1 1 . .
    H H13B 0.5483 -0.3215 0.5048 0.078 Uiso calc R 1 1 . .
    C C21 -0.19161(16) 0.5068(3) 0.48695(17) 0.0635(7) Uani d . 1 1 . .
    H H21 -0.2392 0.5712 0.4731 0.076 Uiso calc R 1 1 . .
    C C5 0.67368(17) -0.0363(3) 0.66605(16) 0.0645(7) Uani d . 1 1 . .
    H H5 0.7131 -0.1142 0.6549 0.077 Uiso calc R 1 1 . .
    C C7 0.64419(17) 0.2099(3) 0.72704(17) 0.0691(7) Uani d . 1 1 . .
    H H7 0.6658 0.2960 0.7561 0.083 Uiso calc R 1 1 . .
    C C25 -0.17246(19) 0.5688(4) 0.72159(18) 0.0863(9) Uani d . 1 1 . .
    H H25A -0.1805 0.4660 0.7402 0.129 Uiso calc R 1 1 . .
    H H25B -0.2073 0.6352 0.7555 0.129 Uiso calc R 1 1 . .
    H H25C -0.1108 0.5957 0.7297 0.129 Uiso calc R 1 1 . .
    C C14 0.5698(2) -0.4287(3) 0.62109(19) 0.0851(9) Uani d . 1 1 . .
    H H14A 0.6001 -0.4060 0.6764 0.128 Uiso calc R 1 1 . .
    H H14B 0.5963 -0.5164 0.5961 0.128 Uiso calc R 1 1 . .
    H H14C 0.5082 -0.4485 0.6293 0.128 Uiso calc R 1 1 . .
loop_
    _atom_site_aniso_label
    _atom_site_aniso_U_11
    _atom_site_aniso_U_22
    _atom_site_aniso_U_33
    _atom_site_aniso_U_12
    _atom_site_aniso_U_13
    _atom_site_aniso_U_23
    Cl1 0.0740(5) 0.1134(6) 0.0590(4) 0.0144(4) -0.0030(3) -0.0197(4)
    C10 0.0480(14) 0.0460(14) 0.0432(13) 0.0059(11) 0.0087(11) 0.0064(11)
    C11 0.0540(15) 0.0480(14) 0.0428(13) 0.0056(12) 0.0066(11) 0.0009(11)
    N2 0.0459(12) 0.0633(13) 0.0525(12) 0.0033(10) -0.0018(10) 0.0017(10)
    O1 0.0624(11) 0.0998(14) 0.0659(12) 0.0237(10) 0.0059(9) -0.0051(11)
    C23 0.0431(14) 0.0651(16) 0.0504(14) -0.0048(12) -0.0039(11) 0.0000(13)
    N3 0.0499(12) 0.0747(14) 0.0498(12) 0.0013(11) -0.0053(10) -0.0042(11)
    N1 0.0583(13) 0.0539(13) 0.0571(13) 0.0147(11) 0.0091(10) 0.0023(10)
    C9 0.0499(14) 0.0558(15) 0.0401(13) 0.0044(12) 0.0069(11) 0.0048(11)
    C3 0.0498(15) 0.0504(14) 0.0479(13) 0.0068(12) 0.0084(11) 0.0065(11)
    C12 0.0471(14) 0.0561(15) 0.0460(13) 0.0032(12) 0.0035(11) 0.0032(12)
    C4 0.0533(15) 0.0620(16) 0.0423(13) 0.0087(14) 0.0051(11) 0.0084(12)
    C2 0.0667(17) 0.0448(14) 0.0584(15) 0.0052(13) 0.0043(13) -0.0011(12)
    C24 0.0496(15) 0.0677(17) 0.0495(14) -0.0050(13) 0.0039(12) -0.0042(12)
    C18 0.0382(13) 0.0596(15) 0.0500(14) -0.0034(11) -0.0004(11) 0.0039(12)
    C19 0.0478(14) 0.0759(17) 0.0487(14) 0.0004(13) 0.0000(11) 0.0013(13)
    C16 0.0425(13) 0.0601(15) 0.0496(14) -0.0034(12) -0.0005(11) 0.0004(12)
    C20 0.0449(15) 0.0738(17) 0.0562(16) 0.0009(13) 0.0029(12) -0.0001(13)
    C1 0.0579(16) 0.0567(16) 0.0559(15) -0.0036(13) 0.0012(12) -0.0006(12)
    C22 0.0516(15) 0.0836(19) 0.0533(15) 0.0021(14) -0.0123(12) 0.0033(14)
    C8 0.0562(16) 0.0674(17) 0.0535(15) 0.0046(13) 0.0048(12) -0.0007(13)
    C17 0.0450(14) 0.0681(16) 0.0463(14) -0.0043(13) -0.0052(11) 0.0028(12)
    C15 0.0510(15) 0.0649(16) 0.0542(15) 0.0012(13) 0.0058(12) -0.0031(13)
    C6 0.0528(16) 0.111(2) 0.0561(16) 0.0032(17) -0.0070(13) -0.0003(17)
    C13 0.0713(17) 0.0633(16) 0.0612(16) 0.0199(14) 0.0127(14) -0.0010(14)
    C21 0.0484(15) 0.0732(17) 0.0678(18) 0.0049(13) -0.0062(13) 0.0035(15)
    C5 0.0543(16) 0.083(2) 0.0564(16) 0.0182(15) 0.0018(13) 0.0085(15)
    C7 0.0610(18) 0.083(2) 0.0625(17) 0.0000(16) -0.0006(14) -0.0098(14)
    C25 0.083(2) 0.117(3) 0.0600(18) 0.0211(18) 0.0132(16) -0.0040(17)
    C14 0.117(3) 0.0603(18) 0.080(2) 0.0244(17) 0.0234(18) 0.0072(15)
_geom_special_details
;
 All esds (except the esd in the dihedral angle between two l.s. planes)
 are estimated using the full covariance matrix.  The cell esds are taken
 into account individually in the estimation of esds in distances, angles
 and torsion angles; correlations between esds in cell parameters are only
 used when they are defined by crystal symmetry.  An approximate (isotropic)
 treatment of cell esds is used for estimating esds involving l.s. planes.
;
loop_
    _geom_bond_atom_site_label_1
    _geom_bond_atom_site_label_2
    _geom_bond_site_symmetry_2
    _geom_bond_distance
    _geom_bond_publ_flag
    Cl1 C24 . 1.752(2) ?
    C10 C11 . 1.386(3) ?
    C10 C3 . 1.404(3) ?
    C10 C9 . 1.449(3) ?
    C11 C12 . 1.382(3) ?
    C11 H11 . 0.9300 ?
    N2 C15 . 1.269(3) ?
    N2 C12 . 1.423(3) ?
    O1 C20 . 1.361(3) ?
    O1 C25 . 1.425(3) ?
    C23 N3 . 1.361(3) ?
    C23 C18 . 1.409(3) ?
    C23 C22 . 1.413(3) ?
    N3 C24 . 1.294(3) ?
    N1 C4 . 1.378(3) ?
    N1 C3 . 1.380(3) ?
    N1 C13 . 1.456(3) ?
    C9 C8 . 1.389(3) ?
    C9 C4 . 1.404(3) ?
    C3 C2 . 1.382(3) ?
    C12 C1 . 1.399(3) ?
    C4 C5 . 1.393(3) ?
    C2 C1 . 1.369(3) ?
    C2 H2 . 0.9300 ?
    C24 C16 . 1.417(3) ?
    C18 C17 . 1.408(3) ?
    C18 C19 . 1.409(3) ?
    C19 C20 . 1.360(3) ?
    C19 H19 . 0.9300 ?
    C16 C17 . 1.369(3) ?
    C16 C15 . 1.458(3) ?
    C20 C21 . 1.403(3) ?
    C1 H1 . 0.9300 ?
    C22 C21 . 1.348(3) ?
    C22 H22 . 0.9300 ?
    C8 C7 . 1.378(3) ?
    C8 H8 . 0.9300 ?
    C17 H17 . 0.9300 ?
    C15 H15 . 0.9300 ?
    C6 C5 . 1.374(4) ?
    C6 C7 . 1.382(4) ?
    C6 H6 . 0.9300 ?
    C13 C14 . 1.493(3) ?
    C13 H13A . 0.9700 ?
    C13 H13B . 0.9700 ?
    C21 H21 . 0.9300 ?
    C5 H5 . 0.9300 ?
    C7 H7 . 0.9300 ?
    C25 H25A . 0.9600 ?
    C25 H25B . 0.9600 ?
    C25 H25C . 0.9600 ?
    C14 H14A . 0.9600 ?
    C14 H14B . 0.9600 ?
    C14 H14C . 0.9600 ?
loop_
    _geom_angle_atom_site_label_1
    _geom_angle_atom_site_label_2
    _geom_angle_atom_site_label_3
    _geom_angle_site_symmetry_1
    _geom_angle_site_symmetry_3
    _geom_angle
    _geom_angle_publ_flag
    C11 C10 C3 . . 119.1(2) ?
    C11 C10 C9 . . 134.5(2) ?
    C3 C10 C9 . . 106.39(19) ?
    C12 C11 C10 . . 119.8(2) ?
    C12 C11 H11 . . 120.1 ?
    C10 C11 H11 . . 120.1 ?
    C15 N2 C12 . . 119.2(2) ?
    C20 O1 C25 . . 117.2(2) ?
    N3 C23 C18 . . 122.6(2) ?
    N3 C23 C22 . . 119.6(2) ?
    C18 C23 C22 . . 117.8(2) ?
    C24 N3 C23 . . 117.3(2) ?
    C4 N1 C3 . . 108.95(19) ?
    C4 N1 C13 . . 125.7(2) ?
    C3 N1 C13 . . 125.4(2) ?
    C8 C9 C4 . . 119.6(2) ?
    C8 C9 C10 . . 133.8(2) ?
    C4 C9 C10 . . 106.5(2) ?
    N1 C3 C2 . . 129.5(2) ?
    N1 C3 C10 . . 109.1(2) ?
    C2 C3 C10 . . 121.4(2) ?
    C11 C12 C1 . . 119.7(2) ?
    C11 C12 N2 . . 116.8(2) ?
    C1 C12 N2 . . 123.5(2) ?
    N1 C4 C5 . . 129.5(2) ?
    N1 C4 C9 . . 109.0(2) ?
    C5 C4 C9 . . 121.4(2) ?
    C1 C2 C3 . . 118.3(2) ?
    C1 C2 H2 . . 120.8 ?
    C3 C2 H2 . . 120.8 ?
    N3 C24 C16 . . 126.5(2) ?
    N3 C24 Cl1 . . 115.38(18) ?
    C16 C24 Cl1 . . 118.17(19) ?
    C17 C18 C23 . . 116.6(2) ?
    C17 C18 C19 . . 123.2(2) ?
    C23 C18 C19 . . 120.2(2) ?
    C20 C19 C18 . . 119.9(2) ?
    C20 C19 H19 . . 120.1 ?
    C18 C19 H19 . . 120.1 ?
    C17 C16 C24 . . 115.2(2) ?
    C17 C16 C15 . . 121.8(2) ?
    C24 C16 C15 . . 122.9(2) ?
    C19 C20 O1 . . 125.2(2) ?
    C19 C20 C21 . . 120.2(2) ?
    O1 C20 C21 . . 114.6(2) ?
    C2 C1 C12 . . 121.5(2) ?
    C2 C1 H1 . . 119.2 ?
    C12 C1 H1 . . 119.2 ?
    C21 C22 C23 . . 121.0(2) ?
    C21 C22 H22 . . 119.5 ?
    C23 C22 H22 . . 119.5 ?
    C7 C8 C9 . . 119.0(2) ?
    C7 C8 H8 . . 120.5 ?
    C9 C8 H8 . . 120.5 ?
    C16 C17 C18 . . 121.7(2) ?
    C16 C17 H17 . . 119.1 ?
    C18 C17 H17 . . 119.1 ?
    N2 C15 C16 . . 121.4(2) ?
    N2 C15 H15 . . 119.3 ?
    C16 C15 H15 . . 119.3 ?
    C5 C6 C7 . . 122.5(3) ?
    C5 C6 H6 . . 118.8 ?
    C7 C6 H6 . . 118.8 ?
    N1 C13 C14 . . 112.8(2) ?
    N1 C13 H13A . . 109.0 ?
    C14 C13 H13A . . 109.0 ?
    N1 C13 H13B . . 109.0 ?
    C14 C13 H13B . . 109.0 ?
    H13A C13 H13B . . 107.8 ?
    C22 C21 C20 . . 120.8(2) ?
    C22 C21 H21 . . 119.6 ?
    C20 C21 H21 . . 119.6 ?
    C6 C5 C4 . . 117.1(2) ?
    C6 C5 H5 . . 121.5 ?
    C4 C5 H5 . . 121.5 ?
    C8 C7 C6 . . 120.4(3) ?
    C8 C7 H7 . . 119.8 ?
    C6 C7 H7 . . 119.8 ?
    O1 C25 H25A . . 109.5 ?
    O1 C25 H25B . . 109.5 ?
    H25A C25 H25B . . 109.5 ?
    O1 C25 H25C . . 109.5 ?
    H25A C25 H25C . . 109.5 ?
    H25B C25 H25C . . 109.5 ?
    C13 C14 H14A . . 109.5 ?
    C13 C14 H14B . . 109.5 ?
    H14A C14 H14B . . 109.5 ?
    C13 C14 H14C . . 109.5 ?
    H14A C14 H14C . . 109.5 ?
    H14B C14 H14C . . 109.5 ?
loop_
    _geom_torsion_atom_site_label_1
    _geom_torsion_atom_site_label_2
    _geom_torsion_atom_site_label_3
    _geom_torsion_atom_site_label_4
    _geom_torsion_site_symmetry_1
    _geom_torsion_site_symmetry_2
    _geom_torsion_site_symmetry_3
    _geom_torsion_site_symmetry_4
    _geom_torsion
    _geom_torsion_publ_flag
    C3 C10 C11 C12 . . . . -2.3(3) ?
    C9 C10 C11 C12 . . . . 176.1(2) ?
    C18 C23 N3 C24 . . . . -2.7(3) ?
    C22 C23 N3 C24 . . . . 177.2(2) ?
    C11 C10 C9 C8 . . . . -0.4(4) ?
    C3 C10 C9 C8 . . . . 178.2(2) ?
    C11 C10 C9 C4 . . . . -178.9(2) ?
    C3 C10 C9 C4 . . . . -0.4(2) ?
    C4 N1 C3 C2 . . . . 180.0(2) ?
    C13 N1 C3 C2 . . . . 1.9(4) ?
    C4 N1 C3 C10 . . . . 0.0(2) ?
    C13 N1 C3 C10 . . . . -178.07(19) ?
    C11 C10 C3 N1 . . . . 179.03(19) ?
    C9 C10 C3 N1 . . . . 0.2(2) ?
    C11 C10 C3 C2 . . . . -1.0(3) ?
    C9 C10 C3 C2 . . . . -179.8(2) ?
    C10 C11 C12 C1 . . . . 4.0(3) ?
    C10 C11 C12 N2 . . . . -174.97(19) ?
    C15 N2 C12 C11 . . . . 150.7(2) ?
    C15 N2 C12 C1 . . . . -28.2(3) ?
    C3 N1 C4 C5 . . . . -178.0(2) ?
    C13 N1 C4 C5 . . . . 0.0(4) ?
    C3 N1 C4 C9 . . . . -0.2(2) ?
    C13 N1 C4 C9 . . . . 177.83(19) ?
    C8 C9 C4 N1 . . . . -178.43(19) ?
    C10 C9 C4 N1 . . . . 0.4(2) ?
    C8 C9 C4 C5 . . . . -0.4(3) ?
    C10 C9 C4 C5 . . . . 178.4(2) ?
    N1 C3 C2 C1 . . . . -177.5(2) ?
    C10 C3 C2 C1 . . . . 2.5(3) ?
    C23 N3 C24 C16 . . . . -1.4(4) ?
    C23 N3 C24 Cl1 . . . . 178.33(17) ?
    N3 C23 C18 C17 . . . . 4.2(3) ?
    C22 C23 C18 C17 . . . . -175.7(2) ?
    N3 C23 C18 C19 . . . . -178.1(2) ?
    C22 C23 C18 C19 . . . . 2.0(3) ?
    C17 C18 C19 C20 . . . . 176.0(2) ?
    C23 C18 C19 C20 . . . . -1.4(4) ?
    N3 C24 C16 C17 . . . . 3.5(4) ?
    Cl1 C24 C16 C17 . . . . -176.18(17) ?
    N3 C24 C16 C15 . . . . -173.0(2) ?
    Cl1 C24 C16 C15 . . . . 7.3(3) ?
    C18 C19 C20 O1 . . . . -178.3(2) ?
    C18 C19 C20 C21 . . . . -0.4(4) ?
    C25 O1 C20 C19 . . . . -5.4(4) ?
    C25 O1 C20 C21 . . . . 176.6(2) ?
    C3 C2 C1 C12 . . . . -0.7(3) ?
    C11 C12 C1 C2 . . . . -2.5(3) ?
    N2 C12 C1 C2 . . . . 176.4(2) ?
    N3 C23 C22 C21 . . . . 179.4(2) ?
    C18 C23 C22 C21 . . . . -0.7(4) ?
    C4 C9 C8 C7 . . . . 1.3(3) ?
    C10 C9 C8 C7 . . . . -177.1(2) ?
    C24 C16 C17 C18 . . . . -1.7(3) ?
    C15 C16 C17 C18 . . . . 174.9(2) ?
    C23 C18 C17 C16 . . . . -1.9(3) ?
    C19 C18 C17 C16 . . . . -179.4(2) ?
    C12 N2 C15 C16 . . . . -177.5(2) ?
    C17 C16 C15 N2 . . . . -16.1(4) ?
    C24 C16 C15 N2 . . . . 160.2(2) ?
    C4 N1 C13 C14 . . . . 95.5(3) ?
    C3 N1 C13 C14 . . . . -86.8(3) ?
    C23 C22 C21 C20 . . . . -1.1(4) ?
    C19 C20 C21 C22 . . . . 1.7(4) ?
    O1 C20 C21 C22 . . . . 179.8(2) ?
    C7 C6 C5 C4 . . . . 1.2(4) ?
    N1 C4 C5 C6 . . . . 176.7(2) ?
    C9 C4 C5 C6 . . . . -0.8(3) ?
    C9 C8 C7 C6 . . . . -1.0(4) ?
    C5 C6 C7 C8 . . . . -0.3(4) ?
loop_
    _geom_hbond_atom_site_label_D
    _geom_hbond_atom_site_label_H
    _geom_hbond_atom_site_label_A
    _geom_hbond_site_symmetry_A
    _geom_hbond_distance_DH
    _geom_hbond_distance_HA
    _geom_hbond_distance_DA
    _geom_hbond_angle_DHA
    C1 H1 Cg1 3_556 0.93 2.87 3.718(3) 152.0
    C7 H7 Cg2 2_656 0.93 2.97 3.688(2) 145.0
_iucr_refine_instructions_details
;
TITL mp162 in P2(1)/c
CELL  0.71073  15.0603   8.8231  15.3322   90.000   93.344   90.000
ZERR     4.00   0.0025   0.0015   0.0026    0.000    0.003    0.000
LATT   1
SYMM  - X, 1/2 + Y, 1/2 - Z
SFAC  C    H    N    O    CL
UNIT  100  80   12   4    4
MERG   2
FMAP   2
PLAN   20
BOND
BOND $H
ACTA
CONF
L.S.   4
WGHT    0.056500    0.145000
FVAR       0.48487
MOLE    1
CL1   5    0.060658    0.060576    0.308802    11.00000    0.07397    0.11344 =
         0.05898   -0.01972   -0.00297    0.01439
C10   1    0.437669    0.024034    0.620736    11.00000    0.04797    0.04595 =
         0.04319    0.00645    0.00867    0.00588
C11   1    0.353808    0.089187    0.615164    11.00000    0.05401    0.04796 =
         0.04281    0.00086    0.00664    0.00562
AFIX  43
H11   2    0.344121    0.181407    0.642406    11.00000   -1.20000
AFIX   0
N2    3    0.202157    0.095592    0.559816    11.00000    0.04593    0.06333 =
         0.05254    0.00172   -0.00182    0.00332
O1    4   -0.200363    0.582577    0.631500    11.00000    0.06241    0.09982 =
         0.06592   -0.00514    0.00593    0.02372
C23   1   -0.082292    0.329303    0.441612    11.00000    0.04314    0.06512 =
         0.05039   -0.00002   -0.00390   -0.00476
N3    3   -0.048141    0.248488    0.375810    11.00000    0.04993    0.07475 =
         0.04977   -0.00415   -0.00532    0.00125
N1    3    0.538291   -0.159069    0.594201    11.00000    0.05832    0.05390 =
         0.05713    0.00228    0.00910    0.01467
C9    1    0.523922    0.070293    0.658339    11.00000    0.04987    0.05580 =
         0.04009    0.00480    0.00694    0.00438
C3    1    0.450059   -0.117849    0.581784    11.00000    0.04975    0.05043 =
         0.04789    0.00651    0.00840    0.00675
C12   1    0.284593    0.016683    0.568987    11.00000    0.04713    0.05612 =
         0.04600    0.00322    0.00347    0.00321
C4    1    0.583565   -0.046529    0.640529    11.00000    0.05333    0.06196 =
         0.04229    0.00837    0.00515    0.00871
C2    1    0.380211   -0.194590    0.539245    11.00000    0.06665    0.04483 =
         0.05840   -0.00111    0.00425    0.00523
AFIX  43
H2    2    0.388544   -0.290215    0.515550    11.00000   -1.20000
AFIX   0
C24   1    0.021304    0.166170    0.395278    11.00000    0.04961    0.06768 =
         0.04948   -0.00418    0.00388   -0.00495
C18   1   -0.047259    0.320945    0.528727    11.00000    0.03816    0.05960 =
         0.04996    0.00386   -0.00039   -0.00341
C19   1   -0.086940    0.403800    0.594737    11.00000    0.04781    0.07592 =
         0.04867    0.00130    0.00001    0.00035
AFIX  43
H19   2   -0.064553    0.396380    0.652403    11.00000   -1.20000
AFIX   0
C16   1    0.066971    0.153789    0.478430    11.00000    0.04250    0.06012 =
         0.04961    0.00038   -0.00054   -0.00340
C20   1   -0.158017    0.494615    0.573975    11.00000    0.04487    0.07377 =
         0.05623   -0.00012    0.00289    0.00094
C1    1    0.298452   -0.126328    0.532859    11.00000    0.05787    0.05671 =
         0.05589   -0.00057    0.00118   -0.00357
AFIX  43
H1    2    0.251030   -0.176214    0.503824    11.00000   -1.20000
AFIX   0
C22   1   -0.155694    0.426197    0.423125    11.00000    0.05157    0.08361 =
         0.05325    0.00327   -0.01227    0.00209
AFIX  43
H22   2   -0.179608    0.434514    0.366019    11.00000   -1.20000
AFIX   0
C8    1    0.554872    0.198688    0.702834    11.00000    0.05624    0.06742 =
         0.05354   -0.00069    0.00479    0.00457
AFIX  43
H8    2    0.515893    0.275976    0.716096    11.00000   -1.20000
AFIX   0
C17   1    0.029642    0.231885    0.544177    11.00000    0.04495    0.06809 =
         0.04626    0.00283   -0.00522   -0.00428
AFIX  43
H17   2    0.055758    0.225976    0.600554    11.00000   -1.20000
AFIX   0
C15   1    0.150539    0.071544    0.492811    11.00000    0.05105    0.06492 =
         0.05421   -0.00314    0.00575    0.00124
AFIX  43
H15   2    0.166361   -0.000079    0.452008    11.00000   -1.20000
AFIX   0
C6    1    0.701806    0.093851    0.708404    11.00000    0.05285    0.11081 =
         0.05613   -0.00030   -0.00697    0.00323
AFIX  43
H6    2    0.761842    0.104306    0.725157    11.00000   -1.20000
AFIX   0
C13   1    0.577528   -0.296807    0.561011    11.00000    0.07131    0.06332 =
         0.06119   -0.00105    0.01266    0.01986
AFIX  23
H13A  2    0.639880   -0.278550    0.552180    11.00000   -1.20000
H13B  2    0.548315   -0.321516    0.504751    11.00000   -1.20000
AFIX   0
C21   1   -0.191606    0.506768    0.486945    11.00000    0.04836    0.07323 =
         0.06782    0.00347   -0.00619    0.00490
AFIX  43
H21   2   -0.239233    0.571208    0.473127    11.00000   -1.20000
AFIX   0
C5    1    0.673677   -0.036342    0.666049    11.00000    0.05434    0.08269 =
         0.05639    0.00846    0.00183    0.01817
AFIX  43
H5    2    0.713061   -0.114219    0.654913    11.00000   -1.20000
AFIX   0
C7    1    0.644191    0.209851    0.727036    11.00000    0.06098    0.08340 =
         0.06251   -0.00976   -0.00062    0.00003
AFIX  43
H7    2    0.665847    0.295953    0.756083    11.00000   -1.20000
AFIX   0
C25   1   -0.172459    0.568767    0.721588    11.00000    0.08271    0.11726 =
         0.06000   -0.00399    0.01318    0.02114
AFIX 137
H25A  2   -0.180510    0.466037    0.740186    11.00000   -1.50000
H25B  2   -0.207295    0.635234    0.755517    11.00000   -1.50000
H25C  2   -0.110777    0.595730    0.729740    11.00000   -1.50000
AFIX   0
C14   1    0.569845   -0.428680    0.621087    11.00000    0.11701    0.06034 =
         0.08000    0.00718    0.02344    0.02441
AFIX 137
H14A  2    0.600055   -0.406040    0.676420    11.00000   -1.50000
H14B  2    0.596323   -0.516360    0.596139    11.00000   -1.50000
H14C  2    0.508217   -0.448452    0.629340    11.00000   -1.50000
HKLF 4
REM  mp162 in P2(1)/c
REM R1 =  0.0511 for   2340 Fo > 4sig(Fo)  and  0.1023 for all   4023 data
REM    273 parameters refined using      0 restraints
END
WGHT      0.0509      0.2103
REM Highest difference peak  0.244,  deepest hole -0.138,  1-sigma level  0.039
Q1    1   0.0574  0.0560  0.3767  11.00000  0.05    0.18
Q2    1  -0.0622  0.3526  0.4837  11.00000  0.05    0.17
Q3    1   0.0972  0.1494  0.2890  11.00000  0.05    0.15
Q4    1   0.0684  0.2647  0.5794  11.00000  0.05    0.15
Q5    1  -0.1805  0.5498  0.6820  11.00000  0.05    0.15
Q6    1   0.4531 -0.0157  0.5774  11.00000  0.05    0.15
Q7    1  -0.0329  0.1797  0.3799  11.00000  0.05    0.15
Q8    1  -0.1503  0.4302  0.3996  11.00000  0.05    0.14
Q9    1   0.2303  0.0668  0.5633  11.00000  0.05    0.14
Q10   1  -0.1786  0.6754  0.7550  11.00000  0.05    0.14
Q11   1   0.4831  0.0796  0.6153  11.00000  0.05    0.14
Q12   1   0.5546 -0.1975  0.5808  11.00000  0.05    0.14
Q13   1   0.0974  0.0952  0.4836  11.00000  0.05    0.13
Q14   1  -0.0923  0.2486  0.3344  11.00000  0.05    0.13
Q15   1  -0.0729  0.3343  0.5613  11.00000  0.05    0.13
Q16   1  -0.0920  0.4037  0.4271  11.00000  0.05    0.13
Q17   1   0.3371  0.0776  0.5604  11.00000  0.05    0.13
Q18   1   0.5254 -0.1796  0.6443  11.00000  0.05    0.13
Q19   1   0.6458  0.0957  0.7391  11.00000  0.05    0.13
Q20   1  -0.1837  0.4472  0.5385  11.00000  0.05    0.13
;
