# Supplementary material for: Crystal structure of (E)-N-[(2-chloro-6-meth­oxy­quinolin-3-yl)methyl­idene]-9-ethyl-9H-carbazol-3-amine
Source: Acta Crystallogr E Crystallogr Commun. 2015 Mar 28;71(Pt 4):421–3. doi: 10.1107/S2056989015005794 (PMC4438854; doi:10.1107/S2056989015005794)
Supplement: Supplementary file 2 [file e-71-00421-Isup2.hkl]

#
# h,k,l, Fc-squared, Fo-squared, sigma(Fo-squared) and status flag
#
data_I
_shelx_title ' mp162 in P2(1)/c'
_shelx_refln_list_code          4
_shelx_F_calc_maximum      199.06
_exptl_crystal_F_000       864.00
_reflns_d_resolution_high  0.8066
 
loop_
 _symmetry_equiv_pos_as_xyz
 'x, y, z'
 '-x, y+1/2, -z+1/2'
 '-x, -y, -z'
 'x, -y-1/2, z-1/2'
 
_cell_length_a    15.0603
_cell_length_b     8.8231
_cell_length_c    15.3322
_cell_angle_alpha  90.000
_cell_angle_beta   93.344
_cell_angle_gamma  90.000
 
_shelx_F_squared_multiplier     1.000
 
loop_
 _refln_index_h
 _refln_index_k
 _refln_index_l
 _refln_F_squared_calc
 _refln_F_squared_meas
 _refln_F_squared_sigma
 _refln_observed_status
   1   0   0      971.61     1150.17     40.43 o
   2   0   0    11979.38    12596.68    370.29 o
   3   0   0       97.46       93.35      6.25 o
   4   0   0      215.26      230.29     21.48 o
   5   0   0     1094.05     1081.03     34.08 o
   6   0   0       22.81       14.44      3.60 o
   7   0   0      534.72      572.33     20.07 o
   8   0   0    15866.81    17259.60    509.46 o
   9   0   0     1357.28     1340.26     43.45 o
  10   0   0     1250.94     1361.84     44.53 o
  11   0   0       73.06       86.31      8.59 o
  12   0   0      280.78      277.76     19.38 o
  13   0   0       11.80       10.44      8.58 o
  14   0   0      258.57      240.63     17.16 o
  15   0   0        0.02        3.26     14.29 o
  16   0   0        5.63       34.78     15.83 o
  17   0   0        2.32      -14.36     14.36 o
  18   0   0       13.91       -7.38     16.24 o
   1   1   0        0.81       -1.42      1.42 o
   2   1   0     1098.70      996.38     23.18 o
   3   1   0       45.55       48.40      2.81 o
   4   1   0     2943.77     3019.28     63.98 o
   5   1   0      156.69      137.15      5.08 o
   6   1   0      727.45      719.03     17.01 o
   7   1   0      361.09      366.40     10.13 o
   8   1   0       49.15       52.78      3.98 o
   9   1   0       41.34       42.48      6.22 o
  10   1   0      321.02      315.93     12.97 o
  11   1   0        0.01       -3.18      3.83 o
  12   1   0       52.68       56.05      5.84 o
  13   1   0       44.86       40.60      7.62 o
  14   1   0      114.31      116.48     15.18 o
  15   1   0       70.08       74.43     10.00 o
  16   1   0       47.95       45.28     10.86 o
  17   1   0       42.06       33.71     13.48 o
  18   1   0       17.47        4.86     14.79 o
   0   2   0     9060.49     9312.87    274.52 o
   1   2   0        1.60        1.63      1.67 o
   2   2   0     9986.23    10614.50    281.07 o
   3   2   0     9841.02    10820.60    318.44 o
   4   2   0      275.14      272.48      9.47 o
   5   2   0       18.09       18.04      2.32 o
   6   2   0      458.35      534.44     13.34 o
   7   2   0      343.89      415.64     11.31 o
   8   2   0     1497.88     1503.54     33.91 o
   9   2   0      145.12      140.33      7.40 o
  10   2   0      112.39      108.03      6.22 o
  11   2   0        1.31        4.97      5.05 o
  12   2   0      147.27      140.93      8.50 o
  13   2   0       13.70       28.18      7.38 o
  14   2   0      128.79      114.34     12.57 o
  15   2   0       45.86       49.57     10.96 o
  16   2   0        0.17       -1.60     10.04 o
  17   2   0        1.64        4.92     10.75 o
  18   2   0        4.86       22.21     14.88 o
   1   3   0     6457.86     6656.87    139.55 o
   2   3   0      119.83      122.15      8.70 o
   3   3   0     1747.49     1735.28     44.03 o
   4   3   0      135.27      133.19      6.57 o
   5   3   0       47.56       49.13      4.63 o
   6   3   0     4786.32     4929.66    122.04 o
   7   3   0      343.92      292.51      9.99 o
   8   3   0       62.27       60.42      4.99 o
   9   3   0      136.62      139.13      8.13 o
  10   3   0        4.01        3.24      4.46 o
  11   3   0      442.50      426.05     16.01 o
  12   3   0        5.97        8.43      5.82 o
  13   3   0      479.44      400.84     17.89 o
  14   3   0      351.40      346.66     26.81 o
  15   3   0       43.57       44.21     10.96 o
  16   3   0        2.17        2.65      9.90 o
  17   3   0        0.14       14.88     11.62 o
   0   4   0      125.77      111.25      6.79 o
   1   4   0        0.35        1.19      2.17 o
   2   4   0       31.61       30.99      3.29 o
   3   4   0      268.49      277.38      9.00 o
   4   4   0       27.72       46.64      7.81 o
   5   4   0      540.10      516.56     16.41 o
   6   4   0       61.70       60.86      6.19 o
   7   4   0      191.87      187.39      9.44 o
   8   4   0       28.15       22.35      5.14 o
   9   4   0      138.72      161.60      9.46 o
  10   4   0       84.19      103.78      8.46 o
  11   4   0      197.30      199.50     17.78 o
  12   4   0        6.56       17.07      7.04 o
  13   4   0      211.04      226.36     16.65 o
  14   4   0       16.23       32.54     13.94 o
  15   4   0       23.60       32.74     10.75 o
  16   4   0        0.11        7.75     14.31 o
  17   4   0        0.60      -12.54     12.54 o
   1   5   0     1240.55     1283.21     29.31 o
   2   5   0       19.94       29.42      3.74 o
   3   5   0      177.13      180.37      7.55 o
   4   5   0       38.68       45.78      7.78 o
   5   5   0       82.64       83.72      6.87 o
   6   5   0       65.95       88.31     10.40 o
   7   5   0        1.98       15.73      5.49 o
   8   5   0       84.47       87.35     12.42 o
   9   5   0      423.43      387.28     16.39 o
  10   5   0       65.69       66.51     10.10 o
  11   5   0       80.74      117.57      9.63 o
  12   5   0        8.58       -0.37      7.34 o
  13   5   0       46.78       51.50      9.57 o
  14   5   0        3.01        7.71     11.05 o
  15   5   0        0.83        6.57     10.66 o
  16   5   0        0.00      -11.56     11.56 o
   0   6   0      278.21      275.91     23.11 o
   1   6   0       86.35       89.72      6.09 o
   2   6   0       48.07       46.10     10.53 o
   3   6   0       42.10       58.75      7.37 o
   4   6   0       38.63       35.71      5.64 o
   5   6   0       22.51       24.97      5.86 o
   6   6   0       44.03       41.79      6.88 o
   7   6   0      143.40      144.10     10.35 o
   8   6   0        2.64       11.75      6.38 o
   9   6   0        4.62        4.52      9.69 o
  10   6   0        0.90       -0.09      7.02 o
  11   6   0       27.94       31.84      7.94 o
  12   6   0        0.13        6.10      8.56 o
  13   6   0       11.87       10.60     11.97 o
  14   6   0       10.96        5.69     11.70 o
  15   6   0        0.64      -11.89     11.89 o
   1   7   0       27.12       23.13      5.83 o
   2   7   0       55.42       52.83      8.06 o
   3   7   0       71.22       66.41      7.41 o
   4   7   0       14.01       20.55      6.04 o
   5   7   0      328.31      298.94     19.37 o
   6   7   0      313.77      272.32     21.19 o
   7   7   0      105.88      139.51     18.36 o
   8   7   0       15.44       20.07      8.43 o
   9   7   0       19.60       28.26      8.66 o
  10   7   0       12.63       10.15      7.29 o
  11   7   0        9.88       -0.96      7.87 o
  12   7   0        2.00        2.06     13.19 o
  13   7   0        2.01      -12.28     12.28 o
  14   7   0        1.58        0.75     13.86 o
   0   8   0      226.51      202.74     20.37 o
   1   8   0       10.46        3.90      6.74 o
   2   8   0      148.05      149.88     13.23 o
   3   8   0        3.73       -2.82      5.70 o
   4   8   0       47.66       34.53      7.98 o
   5   8   0       14.24       14.91      7.33 o
   6   8   0        7.76       10.06      7.08 o
   7   8   0       47.59       43.69      8.66 o
   8   8   0        1.49       -6.51      6.51 o
   9   8   0        2.08      -12.08     13.18 o
  10   8   0       25.78       23.32     11.40 o
  11   8   0        7.26       21.34     11.85 o
  12   8   0       12.94       34.84     12.97 o
   1   9   0        0.82       -4.69      6.96 o
   2   9   0       19.02       14.65      8.66 o
   3   9   0       33.66       32.19      9.48 o
   4   9   0        3.75        6.54      7.71 o
   5   9   0       30.31       21.07      8.78 o
   6   9   0       10.90        3.34      7.61 o
   7   9   0        0.31       11.61      8.72 o
   8   9   0        0.00       -1.34      9.04 o
   9   9   0        3.91       -8.33     10.14 o
  10   9   0        7.91       19.73     13.33 o
   0  10   0       13.66        5.20     13.26 o
   1  10   0       22.91       32.84     10.69 o
   2  10   0       45.19       26.96     11.05 o
   3  10   0        1.28       -1.56     11.17 o
   4  10   0       19.76        9.93     10.33 o
   5  10   0       15.69       23.37     11.83 o
   6  10   0        1.72       16.65     11.00 o
   7  10   0        0.03      -10.29     10.29 o
 -18   1   1        0.83        3.38     14.28 o
 -17   1   1        3.83        9.29     12.02 o
 -16   1   1       14.18        1.08      8.05 o
 -15   1   1       33.87       28.94      8.79 o
 -14   1   1      227.58      205.27     13.67 o
 -13   1   1        0.76        0.62      6.28 o
 -12   1   1       93.59      102.50      9.15 o
 -11   1   1       15.97       23.15      4.44 o
 -10   1   1       45.48       52.36      4.76 o
  -9   1   1       11.50        9.63      3.27 o
  -8   1   1      147.46      151.61      6.25 o
  -7   1   1        2.15        1.40      2.36 o
  -6   1   1        5.17        1.63      2.09 o
  -5   1   1     5714.91     5640.19    118.49 o
  -4   1   1     3073.13     3173.82     67.16 o
  -3   1   1     1143.56     1094.25     23.80 o
  -2   1   1      952.33     1008.36     21.89 o
  -1   1   1     3386.43     3508.50     84.70 o
   0   1   1     6729.80     6846.69    142.59 o
   1   1   1     7207.31     7220.78    173.28 o
   2   1   1      419.00      385.58      9.04 o
   3   1   1    11637.95    12393.69    258.20 o
   4   1   1    13650.49    14356.46    299.01 o
   5   1   1        5.09       -0.58      2.02 o
   6   1   1       49.64       53.59      3.92 o
   7   1   1      840.75      850.51     20.08 o
   8   1   1       16.04       24.00      3.41 o
   9   1   1      108.14      127.90      7.15 o
  10   1   1      218.90      217.22      8.54 o
  11   1   1       90.84       98.80      7.14 o
  12   1   1     1743.94     1825.09     48.25 o
  13   1   1       13.24        0.72      5.33 o
  14   1   1        0.29        1.77      6.95 o
  15   1   1        3.82       17.00      9.10 o
  16   1   1        0.22       10.43      9.73 o
  17   1   1       49.12       64.74     14.85 o
  18   1   1       20.70       11.11     14.64 o
 -18   2   1        5.23       27.71     15.91 o
 -17   2   1        0.63       -6.42      9.99 o
 -16   2   1       62.62       65.61     12.25 o
 -15   2   1      258.60      265.46     33.88 o
 -14   2   1       29.71       29.52      9.02 o
 -13   2   1       56.38       67.70      8.69 o
 -12   2   1        7.42       16.10      5.60 o
 -11   2   1      704.44      694.56     19.98 o
 -10   2   1      418.79      429.42     12.62 o
  -9   2   1       12.07       15.92      3.88 o
  -8   2   1       85.51       90.08      4.87 o
  -7   2   1       45.89       72.81      4.78 o
  -6   2   1        7.77       16.97      2.55 o
  -5   2   1      331.47      317.26      9.37 o
  -4   2   1     4083.06     4192.21     88.46 o
  -3   2   1    11012.64    12229.28    254.84 o
  -2   2   1    27342.94    30221.85    723.06 o
  -1   2   1     7488.54     8064.54    168.12 o
   0   2   1     1001.34      990.66     21.69 o
   1   2   1      321.90      267.20      7.61 o
   2   2   1      959.14      969.37     22.95 o
   3   2   1      264.25      255.04      8.67 o
   4   2   1     2013.68     2055.76     47.71 o
   5   2   1     1335.45     1378.46     30.52 o
   6   2   1     4328.49     4586.91     97.24 o
   7   2   1      574.67      619.02     15.55 o
   8   2   1        9.37        9.73      3.00 o
   9   2   1      233.15      246.96      8.82 o
  10   2   1        4.83       -0.08      4.06 o
  11   2   1       59.02       43.72      5.89 o
  12   2   1       97.53       87.77      7.80 o
  13   2   1       36.09       43.08      7.58 o
  14   2   1        1.65       -2.10      6.75 o
  15   2   1       11.35       -1.13     12.06 o
  16   2   1        8.89        1.14      9.82 o
  17   2   1        2.53        3.21     10.56 o
  18   2   1       21.27       23.93     28.95 o
 -17   3   1        0.11       -7.86     11.11 o
 -16   3   1        1.17       12.26     10.35 o
 -15   3   1        4.05       11.95      9.68 o
 -14   3   1      254.15      239.62     19.14 o
 -13   3   1      162.57      127.26     12.64 o
 -12   3   1      462.48      455.45     18.98 o
 -11   3   1       83.79       73.96      7.38 o
 -10   3   1        7.43       10.17      4.53 o
  -9   3   1       37.95       37.12      4.64 o
  -8   3   1      102.20       99.28      5.88 o
  -7   3   1       51.44       60.45      3.95 o
  -6   3   1     2763.73     2986.29     68.32 o
  -5   3   1      283.17      246.82      7.77 o
  -4   3   1     1211.48     1290.01     28.76 o
  -3   3   1      314.54      310.00      8.45 o
  -2   3   1        9.15        9.88      1.99 o
  -1   3   1       50.61       55.91      3.13 o
   0   3   1      997.51     1064.83     23.76 o
   1   3   1        0.24       -1.65      1.65 o
   2   3   1      251.12      250.89      7.78 o
   3   3   1      463.10      425.74     13.09 o
   4   3   1      198.00      190.05      7.96 o
   5   3   1      766.05      821.16     22.93 o
   6   3   1      125.46      142.88      6.81 o
   7   3   1        0.55        0.03      3.35 o
   8   3   1        6.99        4.37      5.38 o
   9   3   1      113.37      109.52      6.89 o
  10   3   1       20.05       14.03      5.93 o
  11   3   1      138.47      140.60     10.66 o
  12   3   1        4.98        2.74      5.80 o
  13   3   1       49.30       37.72      7.82 o
  14   3   1       30.48       16.60      8.56 o
  15   3   1       44.23       42.56     11.07 o
  16   3   1       18.28        5.10     10.37 o
  17   3   1        1.41       -3.88     11.24 o
 -17   4   1        0.04       12.52     11.54 o
 -16   4   1       11.68        2.55     18.54 o
 -15   4   1       42.02       79.28     20.84 o
 -14   4   1       46.87       41.40     16.56 o
 -13   4   1       35.20       27.46      9.72 o
 -12   4   1       65.87       44.25      9.13 o
 -11   4   1      440.66      442.79     16.91 o
 -10   4   1      127.27      141.01     10.19 o
  -9   4   1       77.62       66.72      6.83 o
  -8   4   1        3.59        3.00      4.09 o
  -7   4   1      839.04      842.41     24.61 o
  -6   4   1     1288.89     1265.43     34.43 o
  -5   4   1     2460.05     2377.66     60.47 o
  -4   4   1     1285.59     1386.94     33.46 o
  -3   4   1     1580.57     1592.06     37.79 o
  -2   4   1       39.52       25.39      2.87 o
  -1   4   1     2573.61     2770.78     59.64 o
   0   4   1       13.95       17.86      2.61 o
   1   4   1       61.54       59.61      3.58 o
   2   4   1     1849.91     1831.63     42.88 o
   3   4   1      815.98      887.80     22.34 o
   4   4   1       12.63        9.25      3.56 o
   5   4   1      476.32      533.26     16.81 o
   6   4   1      665.99      710.45     21.25 o
   7   4   1        2.49       10.87      4.12 o
   8   4   1      606.50      628.36     20.06 o
   9   4   1        4.30       -3.15      4.38 o
  10   4   1      206.78      246.76     12.09 o
  11   4   1       56.43       61.02      9.14 o
  12   4   1       72.78       76.53     10.12 o
  13   4   1       30.52       26.86      8.10 o
  14   4   1        1.87        3.92      8.12 o
  15   4   1        0.30       -3.34      9.69 o
  16   4   1       16.02       22.75     11.76 o
  17   4   1        1.80       11.73     12.25 o
 -16   5   1       13.98       18.75     12.26 o
 -15   5   1        1.45       -9.58     10.47 o
 -14   5   1       11.62       21.34     11.00 o
 -13   5   1        0.85       25.36     10.16 o
 -12   5   1       83.23      100.84     10.78 o
 -11   5   1        1.91        8.61      6.93 o
 -10   5   1        0.89       -5.36      6.66 o
  -9   5   1        0.01       -0.53      5.73 o
  -8   5   1      714.76      697.32     22.49 o
  -7   5   1        0.98       -4.48      4.48 o
  -6   5   1      283.73      270.74     14.60 o
  -5   5   1       25.80       26.49      4.90 o
  -4   5   1      192.62      209.84      9.80 o
  -3   5   1       90.70       87.49      5.65 o
  -2   5   1      164.14      162.02      6.47 o
  -1   5   1      124.46      115.16      5.50 o
   0   5   1      136.18      141.40      6.06 o
   1   5   1       51.60       45.00      4.55 o
   2   5   1        6.41        1.30      3.12 o
   3   5   1      363.84      347.91     11.11 o
   4   5   1      102.05       94.70      9.78 o
   5   5   1       66.53       74.82      8.07 o
   6   5   1        3.14        1.75      4.72 o
   7   5   1       73.99       74.31      7.42 o
   8   5   1        8.83       13.24      5.58 o
   9   5   1        0.23        0.56      6.97 o
  10   5   1       40.30       35.74      7.24 o
  11   5   1        8.76       13.18      6.75 o
  12   5   1      122.67      121.66     10.41 o
  13   5   1        3.80        9.81      8.23 o
  14   5   1        6.76       -1.98      8.86 o
  15   5   1        9.43       -1.52     11.57 o
  16   5   1        9.43       28.78     13.16 o
 -15   6   1       11.56       28.83     14.24 o
 -14   6   1        0.05        3.72     11.76 o
 -13   6   1        8.13        7.46     11.80 o
 -12   6   1        1.61       -2.03      8.11 o
 -11   6   1      149.95      158.64     13.65 o
 -10   6   1       62.11       50.06      8.11 o
  -9   6   1       86.22       96.70     11.76 o
  -8   6   1      152.08      146.11     10.47 o
  -7   6   1        9.42       -3.44      5.55 o
  -6   6   1       98.53       99.06      8.59 o
  -5   6   1       24.63       27.24      6.04 o
  -4   6   1       65.71       65.83      6.64 o
  -3   6   1      105.55      116.15      9.00 o
  -2   6   1        4.73        7.55      3.81 o
  -1   6   1      546.12      558.19     25.65 o
   0   6   1       35.21       38.88      4.48 o
   1   6   1      136.99      135.11      7.20 o
   2   6   1       65.89       57.44      6.09 o
   3   6   1      170.00      179.88      9.39 o
   4   6   1      213.23      202.30     12.24 o
   5   6   1       25.37       23.37      5.53 o
   6   6   1      110.18      111.31     10.22 o
   7   6   1      418.86      414.36     16.87 o
   8   6   1      151.69      165.82     11.17 o
   9   6   1      104.22      119.28     10.04 o
  10   6   1        0.65       -5.66      5.66 o
  11   6   1       73.90       98.16     11.33 o
  12   6   1       18.98        8.80      7.57 o
  13   6   1        0.47        0.83      8.82 o
  14   6   1       10.45        5.02      9.85 o
  15   6   1       19.76       23.25     13.94 o
 -14   7   1        2.39       17.30     14.41 o
 -13   7   1        3.52       11.18     12.93 o
 -12   7   1       20.61        5.37      9.94 o
 -11   7   1       15.68        2.95      9.21 o
 -10   7   1        2.92        7.51      9.14 o
  -9   7   1       36.95       39.21      8.62 o
  -8   7   1       42.23       30.94      8.01 o
  -7   7   1      180.18      184.34     11.96 o
  -6   7   1      286.90      304.12     15.99 o
  -5   7   1        0.18        6.01      5.41 o
  -4   7   1      156.89      180.12     13.60 o
  -3   7   1       61.12       64.19      7.26 o
  -2   7   1        7.81        9.36      5.65 o
  -1   7   1       39.13       36.84      6.42 o
   0   7   1        5.16        5.19      5.15 o
   1   7   1      114.69      115.29      9.21 o
   2   7   1       13.32       20.51      6.49 o
   3   7   1       13.21       18.45      5.75 o
   4   7   1        3.01        9.41      5.82 o
   5   7   1       95.61      101.80      9.25 o
   6   7   1       31.12       48.59      7.82 o
   7   7   1       57.74       66.77     13.59 o
   8   7   1       71.36       79.78     11.44 o
   9   7   1        5.09        0.15      8.63 o
  10   7   1       34.24       37.27      8.76 o
  11   7   1       27.17       24.06      9.70 o
  12   7   1       11.33       19.82     10.27 o
  13   7   1       21.09       24.39     14.73 o
  14   7   1        4.99       30.16     12.30 o
 -12   8   1        7.84        7.89     11.21 o
 -11   8   1       13.47        8.28     10.84 o
 -10   8   1        6.75        5.81      8.77 o
  -9   8   1        3.09        3.95      8.23 o
  -8   8   1        0.32        6.13      8.58 o
  -7   8   1        2.17        4.69      6.86 o
  -6   8   1        0.28       -0.59      6.62 o
  -5   8   1      323.49      314.10     16.60 o
  -4   8   1        3.39       -0.98      7.58 o
  -3   8   1      195.75      188.62     12.73 o
  -2   8   1       60.18       77.49     10.19 o
  -1   8   1        0.16        9.37      6.62 o
   0   8   1      187.12      211.29     14.90 o
   1   8   1       64.92       74.00     10.92 o
   2   8   1       60.00       62.48      8.63 o
   3   8   1       62.32       61.36      8.68 o
   4   8   1        0.00        0.95      6.51 o
   5   8   1       49.75       54.44      9.05 o
   6   8   1      142.71      116.66     10.92 o
   7   8   1        9.88       12.42      7.81 o
   8   8   1       11.52       19.26      7.88 o
   9   8   1        9.37       26.54      8.63 o
  10   8   1        0.17       17.12      9.26 o
  11   8   1        0.08        1.79      9.97 o
  12   8   1        0.45       15.52     11.90 o
 -10   9   1        3.78        3.50     12.37 o
  -9   9   1        5.91        4.44      9.88 o
  -8   9   1        2.29       -8.57      8.57 o
  -7   9   1       15.99       18.49      9.66 o
  -6   9   1        5.11        1.83      8.60 o
  -5   9   1       11.68        6.30      8.24 o
  -4   9   1       11.51        7.96      8.65 o
  -3   9   1      118.39      124.48     13.63 o
  -2   9   1        1.20        2.33      8.56 o
  -1   9   1       11.05        9.27      7.90 o
   0   9   1        0.00       -1.64      7.34 o
   1   9   1       25.22       48.15      9.73 o
   2   9   1       15.13       28.22      8.85 o
   3   9   1        6.42       10.84      8.36 o
   4   9   1        2.33       -5.52      7.46 o
   5   9   1       49.28       46.21      9.82 o
   6   9   1        4.21        4.75      8.21 o
   7   9   1        6.01        0.09     11.28 o
   8   9   1        2.59        8.91     11.04 o
   9   9   1        1.50        5.27      9.26 o
  10   9   1        0.98       -9.65      9.65 o
  -7  10   1        8.31        2.73     10.67 o
  -6  10   1        1.25       10.47     10.89 o
  -5  10   1        0.50       -6.80      9.88 o
  -4  10   1       13.72       13.95     10.98 o
  -3  10   1       17.96       27.26     10.84 o
  -2  10   1       33.38       31.50     11.38 o
  -1  10   1       27.05       26.79     11.38 o
   0  10   1        2.42        8.37     14.73 o
   1  10   1        0.03        3.67     10.04 o
   2  10   1        7.00       -1.77      9.20 o
   3  10   1        0.10      -12.01     12.01 o
   4  10   1        4.50        1.09      9.79 o
   5  10   1        2.81       -8.43     10.14 o
   6  10   1        7.81      -10.52     10.52 o
   7  10   1        4.19        5.31     10.45 o
 -18   0   2       31.58       55.63     18.32 o
 -17   0   2      216.93      314.76     42.58 o
 -16   0   2       65.91       75.72     17.34 o
 -15   0   2       44.02       48.20     23.39 o
 -14   0   2       97.80      110.27     13.36 o
 -13   0   2       91.47       64.17     16.47 o
 -12   0   2       94.39       98.20     11.55 o
 -11   0   2       92.76      113.73     13.80 o
 -10   0   2       71.84       69.34      7.22 o
  -9   0   2       24.45       14.43      4.55 o
  -8   0   2       51.83       43.00      8.43 o
  -7   0   2        0.53        2.95      3.18 o
  -6   0   2        3.13       -2.68      2.68 o
  -5   0   2      179.68      156.09      9.13 o
  -4   0   2      542.58      536.80     17.82 o
  -3   0   2    11668.95    12087.30    413.52 o
  -2   0   2       43.51       44.82      5.12 o
  -1   0   2      101.32      101.31      4.53 o
   0   0   2    13744.52    14096.73    476.93 o
   1   0   2    10209.68    10566.95    358.03 o
   2   0   2       45.10       75.81      4.37 o
   3   0   2     1703.27     1479.65     45.16 o
   4   0   2      833.50      793.08     25.60 o
   5   0   2     6445.45     6944.69    206.10 o
   6   0   2      100.74      132.99      9.50 o
   7   0   2     2051.47     2061.18     63.87 o
   8   0   2       89.43      119.91      8.04 o
   9   0   2      874.13      978.86     33.19 o
  10   0   2       40.21       36.41      6.72 o
  11   0   2        0.08        6.45      6.17 o
  12   0   2      520.07      527.22     28.39 o
  13   0   2      272.66      262.65     15.63 o
  14   0   2       49.58       42.91      9.46 o
  15   0   2        0.85       11.93     13.45 o
  16   0   2       52.20       63.29     17.47 o
  17   0   2       31.23       73.56     40.77 o
 -18   1   2       11.64       21.04     14.58 o
 -17   1   2       15.86        5.35     11.97 o
 -16   1   2       12.84       23.40      9.09 o
 -15   1   2      129.88      125.33     11.36 o
 -14   1   2        4.50       10.63      8.40 o
 -13   1   2       16.51        6.59      7.94 o
 -12   1   2      125.68      121.52      8.77 o
 -11   1   2        5.93        2.58      4.22 o
 -10   1   2       76.86       86.20      7.16 o
  -9   1   2        6.83        4.65      3.89 o
  -8   1   2      974.55      971.72     24.22 o
  -7   1   2      876.80      937.34     21.83 o
  -6   1   2      768.87      756.36     17.78 o
  -5   1   2      719.80      731.61     16.97 o
  -4   1   2      910.74      928.65     20.78 o
  -3   1   2       26.60       26.84      2.60 o
  -2   1   2      150.84      160.15      4.80 o
  -1   1   2      369.18      402.03      9.36 o
   0   1   2     8289.09     8791.64    183.19 o
   1   1   2       28.58       37.60      3.15 o
   2   1   2     7021.01     7205.79    161.27 o
   3   1   2       50.89       38.68      2.74 o
   4   1   2     1224.74     1228.20     27.05 o
   5   1   2      110.14       87.45      4.12 o
   6   1   2       51.39       65.53      4.38 o
   7   1   2      112.06      101.98      5.04 o
   8   1   2      236.03      224.94      8.07 o
   9   1   2      541.33      521.07     14.20 o
  10   1   2      380.72      350.82     11.34 o
  11   1   2       55.17       52.86      5.46 o
  12   1   2      139.13      129.92     10.44 o
  13   1   2       37.06       28.60      6.68 o
  14   1   2        0.29       -2.93      5.63 o
  15   1   2        4.83       -3.14      8.03 o
  16   1   2        1.17       -7.29     11.45 o
  17   1   2        5.33        1.86     12.38 o
  18   1   2        0.75      -24.93     24.93 o
 -18   2   2       13.53      -11.50     11.50 o
 -17   2   2        5.73       24.21     11.68 o
 -16   2   2        3.93       -6.09      9.75 o
 -15   2   2        0.42        7.22      8.93 o
 -14   2   2      213.09      194.23     15.22 o
 -13   2   2       49.28       51.27      8.06 o
 -12   2   2      496.75      508.73     20.30 o
 -11   2   2      433.56      412.35     15.01 o
 -10   2   2       30.34       33.23      4.88 o
  -9   2   2      536.15      518.88     14.08 o
  -8   2   2       46.39       44.33      3.80 o
  -7   2   2       80.07       94.43      4.73 o
  -6   2   2       46.36       55.89      3.45 o
  -5   2   2       73.87       76.97      3.78 o
  -4   2   2     3111.14     3278.00     69.67 o
  -3   2   2    10083.34    11061.57    230.79 o
  -2   2   2    14621.24    15775.72    328.29 o
  -1   2   2     4073.46     4333.82     91.06 o
   0   2   2     1275.85     1315.32     28.53 o
   1   2   2       11.47        8.07      2.00 o
   2   2   2      696.89      625.34     14.53 o
   3   2   2      314.85      339.35      8.86 o
   4   2   2      823.33      811.99     18.76 o
   5   2   2      435.72      395.25     10.72 o
   6   2   2     4813.74     5378.85    113.74 o
   7   2   2     1134.83     1151.60     26.60 o
   8   2   2      377.68      359.34     10.70 o
   9   2   2       32.96       29.06      4.14 o
  10   2   2        1.05       -2.43      4.48 o
  11   2   2      159.86      155.99      8.81 o
  12   2   2      338.81      288.21     12.21 o
  13   2   2       19.80        7.27      6.23 o
  14   2   2        0.32        1.73      6.34 o
  15   2   2       14.57        4.63      9.46 o
  16   2   2       28.43       46.38     13.88 o
  17   2   2       11.16       23.71     12.14 o
  18   2   2       14.71      -18.76     28.63 o
 -17   3   2        0.83        9.48     13.64 o
 -16   3   2       26.20       43.53     11.81 o
 -15   3   2       26.17       33.76     10.22 o
 -14   3   2        2.16       10.81      9.14 o
 -13   3   2        0.77        2.93      7.74 o
 -12   3   2        0.03       -0.52      8.64 o
 -11   3   2       79.89       71.24      8.32 o
 -10   3   2       75.09       83.04      7.34 o
  -9   3   2        5.97       11.91      3.82 o
  -8   3   2      713.18      735.71     19.83 o
  -7   3   2        2.42       -0.08      2.74 o
  -6   3   2       97.82      108.79      8.39 o
  -5   3   2        4.56        8.19      2.30 o
  -4   3   2      563.27      587.14     14.35 o
  -3   3   2     4400.78     4634.41    104.17 o
  -2   3   2        3.42        2.36      1.90 o
  -1   3   2       31.54       30.73      2.67 o
   0   3   2     1009.27     1009.68     22.68 o
   1   3   2      327.56      315.46      8.52 o
   2   3   2       61.07       55.40      3.97 o
   3   3   2      641.10      625.96     16.03 o
   4   3   2      402.52      390.71     12.74 o
   5   3   2     1496.76     1609.54     38.63 o
   6   3   2       41.44       41.91      4.22 o
   7   3   2      913.08      967.48     25.01 o
   8   3   2      353.04      337.00     11.73 o
   9   3   2        2.19        3.90      4.82 o
  10   3   2       57.85       63.02      7.02 o
  11   3   2      432.72      402.36     15.74 o
  12   3   2       38.47       39.74      6.78 o
  13   3   2        6.40       -0.02      7.56 o
  14   3   2        1.78       -1.85      7.55 o
  15   3   2        2.83        8.22     12.97 o
  16   3   2        1.87       12.97     10.54 o
  17   3   2        8.44       16.41     13.00 o
 -17   4   2        1.85       -3.97     11.80 o
 -16   4   2        7.07       -9.04     10.55 o
 -15   4   2       14.80       21.20     14.07 o
 -14   4   2       12.48       14.52      9.51 o
 -13   4   2       44.13       43.41     10.66 o
 -12   4   2       32.89       40.36      9.79 o
 -11   4   2       53.03       48.87      8.12 o
 -10   4   2        7.03       -2.03      4.65 o
  -9   4   2       93.72      104.71     11.31 o
  -8   4   2      226.18      208.30     11.42 o
  -7   4   2      325.24      363.50     13.45 o
  -6   4   2      123.46      118.34      5.70 o
  -5   4   2     2426.34     2546.96     55.51 o
  -4   4   2      356.38      373.94     10.99 o
  -3   4   2       55.67       69.88      5.28 o
  -2   4   2        6.92        7.73      2.45 o
  -1   4   2       41.12       47.29      3.43 o
   0   4   2      101.56      103.97      5.28 o
   1   4   2       76.43       73.56      4.65 o
   2   4   2      798.53      843.38     21.35 o
   3   4   2      271.43      284.96      9.34 o
   4   4   2      228.90      248.58     15.37 o
   5   4   2      436.39      482.05     15.61 o
   6   4   2       11.11       13.33      5.27 o
   7   4   2       17.57       13.67      4.60 o
   8   4   2        1.81        0.34      4.32 o
   9   4   2       73.54       60.77      7.08 o
  10   4   2       70.75       61.90     10.64 o
  11   4   2       59.41       39.21      8.40 o
  12   4   2       15.65       18.83      6.60 o
  13   4   2       11.86        4.27      6.32 o
  14   4   2        3.10        0.64      8.15 o
  15   4   2        1.08        6.40      8.95 o
  16   4   2        4.03       16.64     15.70 o
  17   4   2        0.62      -10.15     17.23 o
 -16   5   2        1.24       15.87     15.94 o
 -15   5   2       42.09       49.76     12.76 o
 -14   5   2       34.60       40.89     14.35 o
 -13   5   2       21.55       14.42     11.50 o
 -12   5   2       97.64      113.30     14.74 o
 -11   5   2       54.54       59.27      9.26 o
 -10   5   2        1.17        0.21      5.34 o
  -9   5   2       56.17       61.01      8.76 o
  -8   5   2       43.40       53.77      7.14 o
  -7   5   2      154.60      150.96     13.46 o
  -6   5   2      308.13      290.26     12.26 o
  -5   5   2       24.97       18.05      4.73 o
  -4   5   2      337.60      326.28     12.36 o
  -3   5   2       36.27       39.10      5.09 o
  -2   5   2      374.43      351.29     10.27 o
  -1   5   2      708.75      749.87     18.41 o
   0   5   2        6.46        6.56      3.17 o
   1   5   2      211.89      193.13      7.17 o
   2   5   2        6.14        3.30      3.09 o
   3   5   2      336.39      292.29     12.76 o
   4   5   2      111.14      108.04      7.37 o
   5   5   2      353.57      377.20     14.01 o
   6   5   2        0.05       -0.83      4.70 o
   7   5   2       37.85       23.96      6.89 o
   8   5   2      256.30      240.08     12.05 o
   9   5   2      237.21      243.22     13.02 o
  10   5   2       68.37       66.79      7.84 o
  11   5   2      812.99      807.10     26.35 o
  12   5   2        1.63        7.38      6.56 o
  13   5   2       55.72       44.18      9.21 o
  14   5   2        7.03       16.55     10.38 o
  15   5   2        0.02        2.74      9.76 o
  16   5   2       15.55       25.94     20.49 o
 -15   6   2       22.51       51.20     26.55 o
 -14   6   2        0.09       -9.96     12.85 o
 -13   6   2        2.29       -0.35     10.83 o
 -12   6   2        1.82        1.34      8.66 o
 -11   6   2        4.74        7.04      8.86 o
 -10   6   2       41.24       34.78     13.45 o
  -9   6   2     1036.29     1058.85     32.16 o
  -8   6   2      328.50      268.25     21.53 o
  -7   6   2      589.22      527.10     19.07 o
  -6   6   2      287.31      253.64     12.29 o
  -5   6   2        4.96        5.30      6.67 o
  -4   6   2        2.51       -4.72      4.72 o
  -3   6   2       27.67       30.94      5.29 o
  -2   6   2       32.74       37.60      4.66 o
  -1   6   2       94.54       90.63      7.80 o
   0   6   2      671.06      654.93     29.63 o
   1   6   2       16.07       16.53      4.23 o
   2   6   2      150.32      136.97      8.41 o
   3   6   2       26.47       19.65      4.96 o
   4   6   2       15.95       14.80      5.04 o
   5   6   2      217.20      199.80     10.84 o
   6   6   2        0.58       -2.33      8.17 o
   7   6   2       33.56       32.38      7.24 o
   8   6   2       31.01       43.57      7.72 o
   9   6   2       61.04       65.24      8.11 o
  10   6   2       31.14       17.63      7.41 o
  11   6   2       10.02       23.34     15.58 o
  12   6   2        0.13        2.84      7.28 o
  13   6   2        5.87        4.40      8.12 o
  14   6   2        7.86       28.13     10.84 o
  15   6   2        0.14       19.18     11.27 o
 -14   7   2        9.64        4.96     13.61 o
 -13   7   2        0.03       -1.27     12.21 o
 -12   7   2       56.92       50.13     11.93 o
 -11   7   2        4.71       11.18      9.28 o
 -10   7   2       10.29       19.98      9.19 o
  -9   7   2        1.43       -1.90      7.74 o
  -8   7   2        1.47       -5.97      5.97 o
  -7   7   2       84.77      103.65      9.58 o
  -6   7   2      211.05      215.13     12.40 o
  -5   7   2        5.16       -1.17      5.42 o
  -4   7   2      141.34      158.58     10.90 o
  -3   7   2       22.62       19.59      5.84 o
  -2   7   2        3.87        0.65      5.14 o
  -1   7   2        0.58        7.32      5.33 o
   0   7   2      107.80       98.52     10.87 o
   1   7   2       55.98       70.43      7.82 o
   2   7   2       69.77       60.49      7.58 o
   3   7   2       98.54       96.54      8.65 o
   4   7   2        6.96       12.60      6.09 o
   5   7   2        0.10       -0.71      5.61 o
   6   7   2      240.52      251.35     13.29 o
   7   7   2       89.99      100.79     10.21 o
   8   7   2       38.42       50.36     10.04 o
   9   7   2        9.59        8.41      7.87 o
  10   7   2       43.75       35.93      8.61 o
  11   7   2        1.68        6.08      8.61 o
  12   7   2        4.26        2.70      8.21 o
  13   7   2        6.01        9.31     11.16 o
  14   7   2        4.75       32.22     19.48 o
 -12   8   2        0.00       -2.19     11.40 o
 -11   8   2       17.91        1.56     13.00 o
 -10   8   2       20.79       28.84     10.85 o
  -9   8   2        0.06       -1.17      7.99 o
  -8   8   2       47.48       56.18      9.57 o
  -7   8   2       91.56       92.96     11.14 o
  -6   8   2        0.59        6.58      6.94 o
  -5   8   2      243.30      253.81     15.12 o
  -4   8   2       12.18       18.42      7.39 o
  -3   8   2       89.94       93.45      9.82 o
  -2   8   2       46.19       38.46      8.47 o
  -1   8   2       31.63       28.30      8.14 o
   0   8   2       54.57       39.27      8.61 o
   1   8   2       49.27       51.44      9.07 o
   2   8   2       14.97       18.97      6.60 o
   3   8   2      109.14      125.20     14.97 o
   4   8   2       68.71       75.45      9.79 o
   5   8   2      465.85      510.88     20.01 o
   6   8   2       11.94        9.48      7.45 o
   7   8   2       75.58       93.91     10.48 o
   8   8   2       58.71       74.92     10.91 o
   9   8   2        4.91       11.44      9.19 o
  10   8   2        5.43        2.31     10.39 o
  11   8   2        4.92       -1.84      9.66 o
  12   8   2       10.22       19.89     10.68 o
 -10   9   2       35.45       66.18     14.96 o
  -9   9   2        4.45        1.28     10.63 o
  -8   9   2        1.72       -2.47      9.16 o
  -7   9   2       76.39       96.12     11.98 o
  -6   9   2       81.45       72.71     16.59 o
  -5   9   2        7.09        4.00      8.03 o
  -4   9   2       41.85       41.57     10.27 o
  -3   9   2       41.77       35.33      9.59 o
  -2   9   2       33.94       31.11     10.70 o
  -1   9   2        0.66        0.43      7.59 o
   0   9   2        5.05       12.56      7.92 o
   1   9   2        2.05        4.19      7.73 o
   2   9   2        5.09       -7.06      7.06 o
   3   9   2        0.50       -7.23      7.23 o
   4   9   2       15.22       22.64     12.55 o
   5   9   2       34.60       36.19     16.37 o
   6   9   2        9.42       18.76      9.48 o
   7   9   2       12.73       20.12      9.68 o
   8   9   2        4.79        1.38      9.13 o
   9   9   2        0.49       -4.63     10.95 o
  10   9   2        3.81        6.35      9.45 o
  -7  10   2        0.20       -8.32     10.22 o
  -6  10   2        0.65        1.16     10.91 o
  -5  10   2       21.09       22.60     12.98 o
  -4  10   2        7.82       13.23     13.46 o
  -3  10   2        0.18       -8.69      8.69 o
  -2  10   2       49.75       47.74     11.74 o
  -1  10   2        3.49       18.54      9.95 o
   0  10   2       10.67        3.26      9.75 o
   1  10   2       13.12        2.84      9.19 o
   2  10   2        7.12        2.29      9.49 o
   3  10   2        4.82       13.10      9.74 o
   4  10   2        0.15       -2.01     10.06 o
   5  10   2        6.73        3.06     11.41 o
   6  10   2        0.23       15.31     11.19 o
   7  10   2        4.93       10.25     13.13 o
 -18   1   3        5.45       16.08     14.76 o
 -17   1   3       61.91       78.93     15.29 o
 -16   1   3       30.80       59.07     10.06 o
 -15   1   3        8.56        6.40      7.70 o
 -14   1   3        9.08       -6.42      6.42 o
 -13   1   3      334.29      350.38     22.88 o
 -12   1   3       15.19       15.20      5.50 o
 -11   1   3       52.06       42.26      6.45 o
 -10   1   3      263.67      250.41     14.07 o
  -9   1   3      343.95      353.55     10.59 o
  -8   1   3      331.89      309.16     13.14 o
  -7   1   3      754.05      740.01     17.73 o
  -6   1   3      220.26      218.66      6.84 o
  -5   1   3     3596.29     3782.53     85.26 o
  -4   1   3      107.44      108.42      4.14 o
  -3   1   3      812.48      754.27     17.09 o
  -2   1   3    11767.90    13129.98    273.36 o
  -1   1   3     9858.32    10716.86    223.27 o
   0   1   3     5696.51     6030.06    135.09 o
   1   1   3     3112.25     3277.87     69.10 o
   2   1   3      516.20      502.75     12.08 o
   3   1   3     4016.40     4043.53     85.28 o
   4   1   3      925.58      946.93     21.49 o
   5   1   3      203.32      204.42      7.57 o
   6   1   3      101.79      119.93      5.38 o
   7   1   3       80.81       68.69      5.35 o
   8   1   3     1084.40     1138.71     26.67 o
   9   1   3      449.54      430.73     12.64 o
  10   1   3      375.93      363.60     11.72 o
  11   1   3       56.07       62.57      6.44 o
  12   1   3      103.09       83.62      7.52 o
  13   1   3      680.76      670.16     21.93 o
  14   1   3        5.01        1.11      6.10 o
  15   1   3       10.34       31.44      8.22 o
  16   1   3       10.49       27.44     24.59 o
  17   1   3       18.06      -11.40     26.88 o
  18   1   3        0.16      -20.93     29.22 o
 -18   2   3        3.84       26.45     13.00 o
 -17   2   3        0.82        9.44     10.64 o
 -16   2   3        0.32       13.78      9.93 o
 -15   2   3       11.72       23.26      9.76 o
 -14   2   3      146.42      143.00     14.23 o
 -13   2   3      138.53      147.48     11.13 o
 -12   2   3       74.25       83.19      8.88 o
 -11   2   3      247.83      265.13     13.57 o
 -10   2   3      100.81       89.29      6.20 o
  -9   2   3       24.30       26.35      3.63 o
  -8   2   3        6.90        2.78      2.60 o
  -7   2   3     1564.60     1561.81     34.90 o
  -6   2   3       11.15       11.19      2.79 o
  -5   2   3      833.48      760.16     17.87 o
  -4   2   3      704.48      665.44     15.69 o
  -3   2   3       48.72       52.07      4.32 o
  -2   2   3     5879.84     6421.79    134.61 o
  -1   2   3      161.66      142.12      5.72 o
   0   2   3      479.27      449.51     11.00 o
   1   2   3     1177.46     1192.80     26.23 o
   2   2   3       78.41       70.60      3.34 o
   3   2   3      931.75      930.13     21.12 o
   4   2   3     3491.71     3596.27     76.52 o
   5   2   3      485.28      532.12     13.46 o
   6   2   3        7.02       -0.08      2.59 o
   7   2   3      150.10      126.17      5.85 o
   8   2   3       45.63       50.17      4.41 o
   9   2   3       21.56       25.40      4.32 o
  10   2   3        0.18       -5.44      6.24 o
  11   2   3        0.16       -4.89      4.89 o
  12   2   3       37.74       34.69      7.05 o
  13   2   3      131.45      129.41     12.19 o
  14   2   3       77.26       90.55     11.08 o
  15   2   3       59.74       59.62     18.21 o
  16   2   3        3.56       -8.49     14.10 o
  17   2   3        7.09      -12.12     22.57 o
 -17   3   3        6.34       14.28     11.29 o
 -16   3   3        3.56       -0.81      9.84 o
 -15   3   3        4.83       -0.63      9.54 o
 -14   3   3       24.40       14.89      9.63 o
 -13   3   3        5.70        8.36      8.11 o
 -12   3   3       48.55       37.46      9.05 o
 -11   3   3       22.89       12.10      7.80 o
 -10   3   3      187.86      192.05     10.07 o
  -9   3   3      221.67      223.81      9.19 o
  -8   3   3      261.65      238.91      8.85 o
  -7   3   3      351.66      360.57     15.20 o
  -6   3   3      241.51      255.52      8.13 o
  -5   3   3      298.02      286.27      8.57 o
  -4   3   3      432.86      431.58     11.26 o
  -3   3   3       12.59       10.25      2.34 o
  -2   3   3     1311.82     1317.36     29.36 o
  -1   3   3       93.59       81.26      3.94 o
   0   3   3      872.71      874.20     20.09 o
   1   3   3        1.66        2.00      1.96 o
   2   3   3      309.14      278.38      7.96 o
   3   3   3       68.02       56.48      3.47 o
   4   3   3       50.57       57.23      3.76 o
   5   3   3      435.11      425.65     11.48 o
   6   3   3      410.43      423.50     13.02 o
   7   3   3       30.30       29.69      5.55 o
   8   3   3      192.47      203.65      9.13 o
   9   3   3       33.72       30.03      5.83 o
  10   3   3        1.13       -0.87      5.47 o
  11   3   3       67.05       73.44      7.90 o
  12   3   3        1.50       -5.62      5.62 o
  13   3   3       12.13        9.30      6.52 o
  14   3   3       17.57       16.80      7.40 o
  15   3   3      139.57      127.32     13.25 o
  16   3   3      123.17      140.63     69.74 o
  17   3   3        0.09        9.41     32.96 o
 -17   4   3        0.50        2.25     12.44 o
 -16   4   3        0.10      -10.91     10.91 o
 -15   4   3        4.48       18.85     10.43 o
 -14   4   3        7.40       18.37      9.37 o
 -13   4   3       87.59       66.54     11.67 o
 -12   4   3      309.28      319.08     22.91 o
 -11   4   3      367.50      368.63     20.06 o
 -10   4   3      175.55      180.77     11.83 o
  -9   4   3       84.15       98.88      8.29 o
  -8   4   3       42.61       51.17     11.30 o
  -7   4   3       59.43       64.37      7.17 o
  -6   4   3     1123.95     1180.29     27.46 o
  -5   4   3     2076.43     2094.23     49.07 o
  -4   4   3     4107.72     4377.20     99.35 o
  -3   4   3     1731.15     1807.68     39.98 o
  -2   4   3      396.02      370.30     10.32 o
  -1   4   3      115.06      118.76      5.86 o
   0   4   3     2585.70     2743.21     59.19 o
   1   4   3       33.81       38.00      3.30 o
   2   4   3        6.09        3.13      3.09 o
   3   4   3     1437.29     1513.24     36.33 o
   4   4   3     1854.23     1954.52     49.66 o
   5   4   3      181.17      189.82      9.12 o
   6   4   3       62.50       70.17      6.41 o
   7   4   3      312.57      292.37     12.24 o
   8   4   3        4.38       11.42      5.03 o
   9   4   3       49.23       39.55      7.82 o
  10   4   3      249.24      239.45     17.55 o
  11   4   3      619.03      557.77     22.14 o
  12   4   3      170.92      141.28     10.60 o
  13   4   3       31.79       47.46      9.10 o
  14   4   3       88.11       85.87     10.07 o
  15   4   3       97.31      110.85     15.69 o
  16   4   3       13.48        7.45     25.84 o
 -16   5   3       60.75       61.48     15.45 o
 -15   5   3        0.02       -2.06     21.78 o
 -14   5   3        5.19        4.27     10.01 o
 -13   5   3       17.11       38.13     15.70 o
 -12   5   3        1.81        8.02      8.97 o
 -11   5   3       74.19       67.25     11.42 o
 -10   5   3        5.53       -0.57      6.86 o
  -9   5   3       38.64       36.59      6.82 o
  -8   5   3     1933.71     2058.47     59.89 o
  -7   5   3      125.45      148.33      9.22 o
  -6   5   3       78.14       65.96      6.59 o
  -5   5   3      761.40      770.85     23.09 o
  -4   5   3       47.09       44.79      4.21 o
  -3   5   3      617.08      574.30     15.03 o
  -2   5   3       73.44       66.53      4.58 o
  -1   5   3       36.38       32.90      3.60 o
   0   5   3      795.57      825.64     20.08 o
   1   5   3        0.18        0.90      2.78 o
   2   5   3      276.19      277.05     14.51 o
   3   5   3      130.81      120.93      7.33 o
   4   5   3      128.57      170.19     10.54 o
   5   5   3       31.95       45.27      7.18 o
   6   5   3       22.15       14.78      5.77 o
   7   5   3       17.48        6.59      5.10 o
   8   5   3       30.72       26.50      8.81 o
   9   5   3      442.82      444.37     18.68 o
  10   5   3       29.53       35.57      7.08 o
  11   5   3       86.26       70.42      8.80 o
  12   5   3        0.28       12.43      6.89 o
  13   5   3       37.42       28.45      8.17 o
  14   5   3        5.86       19.52     12.10 o
  15   5   3        0.37       17.62     11.26 o
  16   5   3       13.74      -17.08     23.86 o
 -15   6   3       15.39       21.09     13.53 o
 -14   6   3        8.46       16.37     12.56 o
 -13   6   3       10.17        5.73     10.89 o
 -12   6   3       20.78       24.15     11.45 o
 -11   6   3       42.05       45.88      9.85 o
 -10   6   3        3.33       -6.75      6.75 o
  -9   6   3       36.84       44.14      9.00 o
  -8   6   3      133.52      117.40     14.81 o
  -7   6   3       68.18       87.96      8.63 o
  -6   6   3        1.02       16.53      5.85 o
  -5   6   3       69.97       60.79      9.06 o
  -4   6   3      160.84      177.27      9.76 o
  -3   6   3      103.42       97.21      7.36 o
  -2   6   3       93.21       98.75      6.82 o
  -1   6   3        6.59        7.35      3.56 o
   0   6   3      293.65      310.49     11.24 o
   1   6   3       38.40       35.53      5.74 o
   2   6   3      172.78      160.34     11.32 o
   3   6   3      139.61      140.81      8.85 o
   4   6   3       58.71       66.54      6.94 o
   5   6   3      203.36      231.84     11.86 o
   6   6   3      421.66      394.75     15.95 o
   7   6   3      203.61      177.60     14.86 o
   8   6   3      155.82      144.94     10.84 o
   9   6   3      112.98       95.34      9.97 o
  10   6   3       12.66        6.28      7.67 o
  11   6   3       38.92       37.01      8.14 o
  12   6   3        0.69       19.58     11.21 o
  13   6   3        5.74       13.49      8.22 o
  14   6   3       40.59       76.18     14.33 o
  15   6   3        0.88       12.25     23.61 o
 -14   7   3       30.45       38.28     14.56 o
 -13   7   3        9.19       26.27     12.94 o
 -12   7   3        5.30       13.93     11.98 o
 -11   7   3        9.54        6.51     11.09 o
 -10   7   3       25.94       29.31      9.75 o
  -9   7   3        5.00        8.39      8.36 o
  -8   7   3       45.34       56.45      8.48 o
  -7   7   3       45.98       39.88     11.78 o
  -6   7   3      430.56      456.07     20.68 o
  -5   7   3      589.68      534.39     24.54 o
  -4   7   3        3.31        0.90      4.97 o
  -3   7   3       11.46        0.38      5.45 o
  -2   7   3      222.02      206.34     12.22 o
  -1   7   3       85.72       91.09      8.72 o
   0   7   3       23.68       32.42      6.49 o
   1   7   3        0.77       -1.18      5.34 o
   2   7   3       16.43       11.08      5.43 o
   3   7   3      645.49      654.89     21.87 o
   4   7   3       53.42       56.32      7.60 o
   5   7   3       18.61        3.87      6.12 o
   6   7   3       52.99       73.65      8.97 o
   7   7   3       19.68       29.58      7.52 o
   8   7   3      189.06      185.93     12.54 o
   9   7   3       15.40       27.87     10.31 o
  10   7   3        9.27        7.06      8.38 o
  11   7   3        0.80        6.20      8.27 o
  12   7   3       23.83       13.41     11.45 o
  13   7   3        0.02       -3.06      9.14 o
 -12   8   3        6.20        4.38     13.98 o
 -11   8   3       35.25       54.35     12.43 o
 -10   8   3       36.01       24.36     12.78 o
  -9   8   3        0.01       -4.10      9.28 o
  -8   8   3        9.71        9.99      7.82 o
  -7   8   3       99.41      116.53     15.30 o
  -6   8   3       66.83       70.60     10.04 o
  -5   8   3       60.57       66.77     10.43 o
  -4   8   3      135.83      135.67     11.69 o
  -3   8   3        3.54       -3.51      6.08 o
  -2   8   3       37.93       26.08     14.80 o
  -1   8   3       14.22       20.92      8.12 o
   0   8   3       41.05       27.61      8.04 o
   1   8   3       53.62       71.34     10.04 o
   2   8   3        1.30       -0.22      5.85 o
   3   8   3        3.03        6.08      6.06 o
   4   8   3       52.25       52.09      8.91 o
   5   8   3      136.70      166.47     12.22 o
   6   8   3        7.11        1.48      7.13 o
   7   8   3       24.20        5.75      8.05 o
   8   8   3        3.81        0.37      7.59 o
   9   8   3        0.52       11.62      7.64 o
  10   8   3       25.52       43.19     10.96 o
  11   8   3        1.12       11.96      9.40 o
  12   8   3        1.43       -3.67     11.46 o
 -10   9   3        3.32       22.89     24.98 o
  -9   9   3        0.75       17.40     11.96 o
  -8   9   3        1.73        3.94      8.95 o
  -7   9   3        5.68       21.72      9.38 o
  -6   9   3       14.50       19.05     12.78 o
  -5   9   3        0.00       -5.73      7.50 o
  -4   9   3        2.18       -3.42      8.18 o
  -3   9   3       90.35       83.85     11.81 o
  -2   9   3       16.86       17.05      9.14 o
  -1   9   3      122.82      147.59     20.24 o
   0   9   3       24.86       33.89     10.03 o
   1   9   3       52.15       41.85     10.84 o
   2   9   3       41.24       52.90     10.43 o
   3   9   3        3.16        5.97     10.27 o
   4   9   3       36.90       39.25      9.63 o
   5   9   3       33.69       23.90      9.35 o
   6   9   3        4.22        1.10      8.87 o
   7   9   3       25.34       44.76     11.14 o
   8   9   3        1.33        5.03      9.71 o
   9   9   3        3.58       15.76      9.29 o
  -7  10   3       27.43       55.94     17.82 o
  -6  10   3       10.47       19.47     12.55 o
  -5  10   3        7.32        5.56     10.65 o
  -4  10   3        0.01       -6.22     10.65 o
  -3  10   3       12.81       10.04     19.29 o
  -2  10   3        4.04       15.93     10.30 o
  -1  10   3       21.01       44.02     11.37 o
   0  10   3        0.69        4.87      9.59 o
   1  10   3        8.30       -1.89      9.43 o
   2  10   3        3.60       -2.93      9.22 o
   3  10   3        0.03       -9.19      9.19 o
   4  10   3       39.25       40.73     12.26 o
   5  10   3        1.37       -8.69     13.94 o
   6  10   3        9.91       14.68     10.64 o
 -18   0   4       15.17       26.47     18.66 o
 -17   0   4       26.11       17.50     15.24 o
 -16   0   4       78.34       87.70     19.50 o
 -15   0   4       17.65       26.30     10.62 o
 -14   0   4        2.67       12.60      9.57 o
 -13   0   4       79.10      103.21     12.60 o
 -12   0   4       42.00       52.64     10.01 o
 -11   0   4       13.59       15.02      7.71 o
 -10   0   4      278.31      266.42     16.76 o
  -9   0   4     2596.55     2713.93     98.17 o
  -8   0   4       57.12       64.97      5.24 o
  -7   0   4      963.61      891.05     34.99 o
  -6   0   4      904.82      858.71     37.86 o
  -5   0   4      314.57      317.56     14.80 o
  -4   0   4      451.32      380.57     16.58 o
  -3   0   4      927.08      915.09     33.99 o
  -2   0   4     7719.95     8155.37    240.88 o
  -1   0   4    39624.82    42286.84   1241.46 o
   0   0   4     2349.16     2440.70     73.35 o
   1   0   4     4976.86     5163.64    176.70 o
   2   0   4     4010.45     4157.96    176.28 o
   3   0   4        1.63       -0.05      2.53 o
   4   0   4     3608.11     3488.66    104.97 o
   5   0   4     2167.18     2214.47     67.92 o
   6   0   4        0.24        4.07      3.84 o
   7   0   4     2127.38     2222.12     68.96 o
   8   0   4      196.17      258.72     12.80 o
   9   0   4       84.11       76.03     12.15 o
  10   0   4      408.61      445.99     19.14 o
  11   0   4       76.68       78.89     11.16 o
  12   0   4        0.06        0.69      7.27 o
  13   0   4      562.60      605.03     25.49 o
  14   0   4        6.72       -1.08     12.81 o
  15   0   4        0.11        3.73     14.46 o
  16   0   4       16.17       49.43     18.00 o
  17   0   4        0.17      -25.82     25.82 o
 -18   1   4        8.68        7.15     14.69 o
 -17   1   4        1.85       10.69     13.34 o
 -16   1   4        4.20       -0.44      8.48 o
 -15   1   4       17.90       19.54      8.40 o
 -14   1   4        3.76        1.34      6.56 o
 -13   1   4      263.58      260.10     12.89 o
 -12   1   4      151.36      185.74     21.34 o
 -11   1   4       20.23       21.18      8.53 o
 -10   1   4       84.86       92.21      7.29 o
  -9   1   4       82.95       80.41      6.47 o
  -8   1   4      132.40      122.24      5.82 o
  -7   1   4      518.52      501.87     14.15 o
  -6   1   4       68.01       76.27      4.42 o
  -5   1   4        0.01        2.61      3.15 o
  -4   1   4       11.79        8.59      2.12 o
  -3   1   4       34.53       29.01      2.30 o
  -2   1   4    11371.97    12300.48    275.06 o
  -1   1   4    17059.11    18593.43    386.79 o
   0   1   4     3365.05     3314.25     69.99 o
   1   1   4     3162.86     3363.52     71.16 o
   2   1   4     3437.18     3682.81     77.83 o
   3   1   4      424.65      458.82     11.45 o
   4   1   4      847.32      847.53     19.63 o
   5   1   4      715.13      750.99     17.95 o
   6   1   4       44.79       45.81      4.81 o
   7   1   4      580.01      620.29     15.90 o
   8   1   4       37.80       47.86      5.28 o
   9   1   4      193.66      213.95     12.68 o
  10   1   4       12.53       16.17      4.62 o
  11   1   4      615.51      624.01     22.30 o
  12   1   4      161.36      155.03      9.34 o
  13   1   4      140.40      120.90      9.87 o
  14   1   4       39.05       37.90     10.65 o
  15   1   4        3.32        7.36      9.46 o
  16   1   4        0.21       -7.54     29.14 o
  17   1   4        4.39      -26.46     26.46 o
 -18   2   4        3.21       27.43     13.64 o
 -17   2   4        7.66        7.41     10.93 o
 -16   2   4       12.16        1.08     10.16 o
 -15   2   4        3.47       -4.89     10.38 o
 -14   2   4      600.54      629.87     24.85 o
 -13   2   4       17.12       25.80      7.36 o
 -12   2   4      178.60      185.96     12.36 o
 -11   2   4       10.12        1.14      5.18 o
 -10   2   4        0.05       -2.31      5.83 o
  -9   2   4     1095.32     1097.20     28.06 o
  -8   2   4       50.88       50.85      3.99 o
  -7   2   4      482.21      487.34     12.80 o
  -6   2   4      403.07      413.15     11.13 o
  -5   2   4      727.91      702.25     17.86 o
  -4   2   4     1472.62     1486.09     32.88 o
  -3   2   4      250.88      203.16      7.65 o
  -2   2   4      403.87      448.38     11.29 o
  -1   2   4    12591.30    13007.82    271.28 o
   0   2   4     3283.58     3369.30     71.45 o
   1   2   4      826.79      828.67     18.97 o
   2   2   4      431.95      459.17     11.49 o
   3   2   4      165.50      129.51      5.84 o
   4   2   4        0.11        1.54      2.21 o
   5   2   4     1225.66     1263.91     28.59 o
   6   2   4      201.30      247.23      8.34 o
   7   2   4      517.27      520.77     20.82 o
   8   2   4        9.06        8.68      3.57 o
   9   2   4        8.98       13.07      4.10 o
  10   2   4       55.56       56.60      6.39 o
  11   2   4        0.03       -5.25      5.25 o
  12   2   4       36.45       29.99      6.88 o
  13   2   4       84.94      104.15     11.75 o
  14   2   4       96.65      102.76     16.29 o
  15   2   4       31.21       20.48     15.62 o
  16   2   4       32.75       17.29     12.86 o
  17   2   4        2.69       -1.39     18.31 o
 -17   3   4        3.23       -0.13     13.73 o
 -16   3   4        3.90        5.35     10.31 o
 -15   3   4       37.79       47.35     12.39 o
 -14   3   4        2.91        3.08      9.06 o
 -13   3   4      186.96      219.65     16.42 o
 -12   3   4      293.15      299.82     18.14 o
 -11   3   4       63.15       69.68     13.64 o
 -10   3   4      464.35      455.20     20.55 o
  -9   3   4      359.56      371.66     13.49 o
  -8   3   4      190.93      171.10      7.13 o
  -7   3   4      870.56      860.31     20.86 o
  -6   3   4      142.81      127.76      5.70 o
  -5   3   4     1439.33     1474.33     33.16 o
  -4   3   4      416.57      475.49     12.47 o
  -3   3   4        1.29        0.46      2.36 o
  -2   3   4     1618.34     1750.05     38.46 o
  -1   3   4      783.90      711.57     16.92 o
   0   3   4     2219.20     2153.09     46.64 o
   1   3   4       21.40       16.04      2.52 o
   2   3   4     1304.80     1223.90     27.56 o
   3   3   4      278.60      286.16      8.92 o
   4   3   4      863.56      927.23     21.64 o
   5   3   4       17.42       11.94      3.69 o
   6   3   4     1477.29     1534.04     37.56 o
   7   3   4     2015.35     2026.05     45.20 o
   8   3   4      649.35      638.02     20.09 o
   9   3   4       65.54       68.13      7.15 o
  10   3   4      305.98      330.73     14.08 o
  11   3   4       20.00       27.21      6.87 o
  12   3   4        8.15       10.12      6.40 o
  13   3   4        0.09        0.53      6.69 o
  14   3   4      194.62      184.76     24.37 o
  15   3   4      123.86      118.31     16.07 o
  16   3   4      103.12      125.79     25.22 o
  17   3   4        0.34       -1.80     22.25 o
 -17   4   4        3.46       33.78     12.58 o
 -16   4   4        4.93       25.21     11.63 o
 -15   4   4        0.18        3.18     10.76 o
 -14   4   4       68.45       57.90     11.89 o
 -13   4   4        6.96        4.04     12.84 o
 -12   4   4        8.63        5.05      8.15 o
 -11   4   4      354.59      322.33     18.85 o
 -10   4   4       58.68       47.49      9.79 o
  -9   4   4      388.11      366.04     16.27 o
  -8   4   4      139.34      147.02      8.56 o
  -7   4   4       95.68       75.69      5.62 o
  -6   4   4      612.51      605.75     15.81 o
  -5   4   4      992.23     1025.87     24.32 o
  -4   4   4      437.34      463.02     12.65 o
  -3   4   4       15.68       23.16      3.39 o
  -2   4   4       65.10       74.09      4.67 o
  -1   4   4      522.13      529.65     13.68 o
   0   4   4        0.87        2.09      2.48 o
   1   4   4        0.33       -2.10      2.32 o
   2   4   4        4.25        3.36      2.52 o
   3   4   4      549.39      532.42     13.79 o
   4   4   4      662.22      624.82     15.87 o
   5   4   4        5.14        9.56      4.06 o
   6   4   4       27.82       43.26      5.66 o
   7   4   4      131.85      118.08     10.21 o
   8   4   4       60.52       57.62      7.03 o
   9   4   4       14.36       10.83      5.62 o
  10   4   4        1.81        1.96      5.95 o
  11   4   4      177.73      195.91     11.78 o
  12   4   4       31.52       22.65      7.02 o
  13   4   4       36.13       34.49      8.27 o
  14   4   4        0.06       -8.88      8.88 o
  15   4   4       13.16       31.54     10.79 o
  16   4   4        6.90        8.29     12.77 o
 -16   5   4       10.82       14.69     13.08 o
 -15   5   4       16.62       20.14     11.72 o
 -14   5   4        1.05       -7.74     10.45 o
 -13   5   4        6.28       19.14      9.91 o
 -12   5   4        8.63       20.80      9.85 o
 -11   5   4       47.01       57.98     10.71 o
 -10   5   4        9.72       16.35      7.42 o
  -9   5   4      375.14      391.52     22.76 o
  -8   5   4     1030.51     1015.34     29.98 o
  -7   5   4      472.04      501.73     23.04 o
  -6   5   4      185.11      155.25      9.02 o
  -5   5   4       48.91       34.63      9.40 o
  -4   5   4       19.08       19.59      3.87 o
  -3   5   4      311.57      327.23     12.30 o
  -2   5   4       48.55       35.52      4.96 o
  -1   5   4      268.45      264.09      8.92 o
   0   5   4     2204.89     2302.00     50.69 o
   1   5   4      331.43      330.73     10.24 o
   2   5   4     1503.91     1518.82     37.04 o
   3   5   4      207.58      183.74      9.23 o
   4   5   4      262.71      270.70     11.67 o
   5   5   4       24.70       14.12      5.04 o
   6   5   4       83.17       87.80      8.75 o
   7   5   4       44.29       59.15      7.56 o
   8   5   4       97.23       97.79      8.75 o
   9   5   4      158.25      149.01     10.69 o
  10   5   4       81.77       93.88      9.36 o
  11   5   4      120.60       93.15      9.44 o
  12   5   4       35.64       35.39      8.24 o
  13   5   4       40.39       33.56      8.76 o
  14   5   4        8.63       -8.92      8.92 o
  15   5   4        0.90       -0.24     12.88 o
 -15   6   4        9.76       11.90     12.45 o
 -14   6   4       16.50       45.20     12.66 o
 -13   6   4       19.03       16.30     11.70 o
 -12   6   4        6.33       21.03     11.12 o
 -11   6   4        5.54        6.84     10.12 o
 -10   6   4        3.60        2.22      7.23 o
  -9   6   4      147.68      130.34     11.78 o
  -8   6   4      109.63      118.99      9.64 o
  -7   6   4     1695.08     1631.66     45.29 o
  -6   6   4      227.40      266.51     12.80 o
  -5   6   4       18.54       27.28      6.04 o
  -4   6   4        2.25        5.79      4.73 o
  -3   6   4       54.33       65.58      6.66 o
  -2   6   4      129.51      139.07      6.98 o
  -1   6   4      117.45      111.13      7.54 o
   0   6   4      284.83      242.31     10.01 o
   1   6   4      208.87      215.54     10.61 o
   2   6   4      196.84      199.69     13.97 o
   3   6   4      123.57      122.36      8.64 o
   4   6   4       88.59      101.51     10.59 o
   5   6   4      129.26      122.35      9.27 o
   6   6   4        1.75        0.24      6.13 o
   7   6   4        3.59       13.91      6.27 o
   8   6   4       28.77       35.88      7.83 o
   9   6   4       29.97       25.86      7.45 o
  10   6   4        0.47        2.67      6.92 o
  11   6   4        0.55       -2.52      7.05 o
  12   6   4       44.19       28.80      8.75 o
  13   6   4       58.53       65.02     11.09 o
  14   6   4        2.72       -2.19     10.51 o
 -13   7   4        1.89        3.19     12.10 o
 -12   7   4        3.83        2.58     11.48 o
 -11   7   4       55.60       48.29     15.78 o
 -10   7   4        0.87        6.81      8.90 o
  -9   7   4        2.16        9.65      8.78 o
  -8   7   4        8.56       16.19      6.98 o
  -7   7   4      155.30      142.39     16.33 o
  -6   7   4        6.16       19.71      6.52 o
  -5   7   4       75.94       66.35      8.81 o
  -4   7   4        8.34       16.41      6.20 o
  -3   7   4      575.07      559.24     21.58 o
  -2   7   4       62.96       57.67      7.83 o
  -1   7   4        4.72       -1.02      4.63 o
   0   7   4        4.50       10.30      5.74 o
   1   7   4       29.36       23.94      7.62 o
   2   7   4       12.98        9.79      5.97 o
   3   7   4      117.37      117.30     11.33 o
   4   7   4       10.66       22.53      7.11 o
   5   7   4      478.57      490.18     18.85 o
   6   7   4        4.04       -0.33      5.88 o
   7   7   4        4.11       16.34      7.92 o
   8   7   4       53.65       42.69      9.78 o
   9   7   4       67.90       76.27      9.55 o
  10   7   4       71.53       79.71     11.72 o
  11   7   4       20.03       31.28      9.59 o
  12   7   4        7.09       14.78      9.35 o
  13   7   4        2.15       12.76     10.81 o
 -12   8   4       46.04       27.28     14.48 o
 -11   8   4       28.37       29.57     13.58 o
 -10   8   4      177.20      178.00     22.47 o
  -9   8   4       10.62        0.64     10.61 o
  -8   8   4       11.66       -5.55     11.47 o
  -7   8   4        3.60       -7.94      7.94 o
  -6   8   4       10.23       16.73      8.51 o
  -5   8   4       18.56        8.29      8.12 o
  -4   8   4       19.43       22.35      7.40 o
  -3   8   4       83.16       85.31     10.07 o
  -2   8   4       73.30       78.44     10.70 o
  -1   8   4       58.60       64.94     11.08 o
   0   8   4        0.25       -6.15      6.15 o
   1   8   4        9.06       18.69      7.89 o
   2   8   4        7.52        5.32      6.56 o
   3   8   4       36.35       52.80      9.72 o
   4   8   4       17.72       19.75      7.34 o
   5   8   4       20.62       26.41      7.79 o
   6   8   4       52.00       61.04     11.11 o
   7   8   4        2.86       -9.12      9.12 o
   8   8   4        9.52       12.96      7.57 o
   9   8   4       26.68       46.49      9.32 o
  10   8   4        1.47       21.42     15.28 o
  11   8   4       15.70       45.98     10.73 o
  -9   9   4        8.76        8.33     12.15 o
  -8   9   4       10.15        4.99     11.54 o
  -7   9   4       28.38       37.80     10.12 o
  -6   9   4       71.80       85.19     13.05 o
  -5   9   4        6.39       -4.73      8.08 o
  -4   9   4       28.52       32.03      9.94 o
  -3   9   4        0.09      -10.70     10.70 o
  -2   9   4        5.80        7.53      8.67 o
  -1   9   4       58.02       49.36     10.29 o
   0   9   4       24.48       27.85      9.57 o
   1   9   4       20.94       36.75      9.63 o
   2   9   4        0.14       -4.40      8.54 o
   3   9   4        5.73        0.83      8.71 o
   4   9   4        6.02        4.71      8.25 o
   5   9   4        0.07        4.29      8.52 o
   6   9   4      109.43       94.73     12.73 o
   7   9   4       22.21       38.52     11.16 o
   8   9   4        1.81        1.76     10.94 o
   9   9   4        0.08        9.19     11.85 o
  -6  10   4        0.19        0.26     11.69 o
  -5  10   4        7.96       12.56     11.09 o
  -4  10   4        0.51        5.00     10.66 o
  -3  10   4        2.25       -9.00      9.96 o
  -2  10   4        1.35       -9.76      9.76 o
  -1  10   4        0.64        3.54      9.86 o
   0  10   4        9.52        0.73      9.85 o
   1  10   4       25.04       14.62     10.50 o
   2  10   4       30.26       36.60     11.23 o
   3  10   4        1.03        3.89      9.61 o
   4  10   4       17.50       25.83     15.74 o
   5  10   4        2.52        0.73     10.77 o
   6  10   4        0.00        0.88     11.76 o
 -18   1   5        0.20       -0.05     13.39 o
 -17   1   5       14.46       11.66     10.19 o
 -16   1   5       13.58        9.44      8.66 o
 -15   1   5       14.95       19.10      8.48 o
 -14   1   5       12.80       16.45      8.47 o
 -13   1   5      462.90      485.29     18.80 o
 -12   1   5        0.09        4.10      5.63 o
 -11   1   5      122.96      144.22     10.81 o
 -10   1   5      107.56      100.90      7.72 o
  -9   1   5      881.69      841.52     27.18 o
  -8   1   5        6.27       -0.82      3.74 o
  -7   1   5        1.90        2.09      3.12 o
  -6   1   5      691.04      745.49     19.37 o
  -5   1   5      743.19      804.97     20.36 o
  -4   1   5      106.54      122.67      5.46 o
  -3   1   5      113.14       99.14      5.12 o
  -2   1   5       72.71       64.59      3.31 o
  -1   1   5     9100.69     9715.20    202.99 o
   0   1   5     3132.89     3105.90     66.02 o
   1   1   5     1104.39     1135.19     25.26 o
   2   1   5      526.25      467.71     11.64 o
   3   1   5       50.11       44.58      3.03 o
   4   1   5     1364.15     1380.04     30.80 o
   5   1   5     2518.46     2675.50     57.85 o
   6   1   5       18.91        7.78      3.04 o
   7   1   5      825.39      820.68     21.52 o
   8   1   5      978.44      944.05     23.00 o
   9   1   5      594.26      568.86     15.78 o
  10   1   5       50.28       49.45      5.62 o
  11   1   5      611.23      622.51     17.75 o
  12   1   5      272.45      266.36     15.05 o
  13   1   5      221.83      222.59     14.90 o
  14   1   5      204.58      241.47     18.82 o
  15   1   5        2.97       -0.73      9.80 o
  16   1   5       11.05        0.38     12.36 o
  17   1   5        9.59       23.31     33.86 o
 -17   2   5        4.21        4.68     11.50 o
 -16   2   5       23.08       45.48     12.65 o
 -15   2   5       56.49       61.01     11.80 o
 -14   2   5      291.14      297.75     16.29 o
 -13   2   5       47.32       47.08      8.56 o
 -12   2   5      713.49      747.07     38.03 o
 -11   2   5      201.99      190.81     10.80 o
 -10   2   5       11.24       12.59      5.26 o
  -9   2   5      120.13      113.80      7.79 o
  -8   2   5       87.52       84.75      5.62 o
  -7   2   5       32.19       28.91      3.10 o
  -6   2   5      988.98     1092.56     25.24 o
  -5   2   5      177.92      165.30      6.05 o
  -4   2   5      545.65      588.26     14.49 o
  -3   2   5      280.15      267.92      7.93 o
  -2   2   5     2724.68     2851.31     61.08 o
  -1   2   5     3337.53     3558.20     75.57 o
   0   2   5       68.67       59.82      3.75 o
   1   2   5        1.16       -1.91      1.97 o
   2   2   5      383.47      348.66     14.82 o
   3   2   5      325.41      300.86      8.64 o
   4   2   5        0.90       -2.22      2.38 o
   5   2   5      770.36      761.86     18.51 o
   6   2   5      457.14      418.80     11.85 o
   7   2   5        4.15        1.67      3.24 o
   8   2   5        9.09       20.74      4.19 o
   9   2   5       21.32       23.17      4.73 o
  10   2   5       25.53       24.58      6.75 o
  11   2   5      325.21      301.68     12.73 o
  12   2   5        8.46       11.40     10.71 o
  13   2   5      159.96      145.85     15.08 o
  14   2   5       99.87      127.10     14.23 o
  15   2   5       73.44       75.82     17.77 o
  16   2   5        2.76        3.72     10.39 o
  17   2   5       14.37       17.78     32.03 o
 -17   3   5        0.01       18.31     12.06 o
 -16   3   5       19.41       16.75     11.61 o
 -15   3   5       94.22       99.10     13.82 o
 -14   3   5      111.27      109.39     13.63 o
 -13   3   5      113.79       82.13     11.71 o
 -12   3   5      118.51      122.16     14.78 o
 -11   3   5      394.47      418.12     20.23 o
 -10   3   5      861.90      821.40     33.51 o
  -9   3   5       40.43       57.89      6.97 o
  -8   3   5        0.02        2.45      3.44 o
  -7   3   5        7.07       10.10      3.21 o
  -6   3   5      133.61      135.93      7.71 o
  -5   3   5       71.82       79.72      4.56 o
  -4   3   5     1296.62     1374.16     33.45 o
  -3   3   5        5.47       17.45      2.96 o
  -2   3   5     2186.68     2445.76     53.09 o
  -1   3   5      620.61      601.55     15.01 o
   0   3   5       29.85       25.24      3.01 o
   1   3   5       87.45       73.11      4.09 o
   2   3   5      335.36      337.40     10.23 o
   3   3   5        8.80       10.94      2.69 o
   4   3   5      128.84      118.07      7.69 o
   5   3   5       53.36       56.93      4.17 o
   6   3   5      556.86      583.94     15.52 o
   7   3   5        3.78        7.12      4.08 o
   8   3   5      175.94      169.30      9.60 o
   9   3   5        5.92        7.91      5.42 o
  10   3   5        6.53       14.26      6.13 o
  11   3   5        0.29       -3.02      6.27 o
  12   3   5        8.68       13.89      8.18 o
  13   3   5        0.08        6.24      8.46 o
  14   3   5       27.36       18.34     10.12 o
  15   3   5       33.64       43.00     11.27 o
  16   3   5       41.53       43.29     13.78 o
 -16   4   5       18.53       16.61     13.05 o
 -15   4   5       32.16       43.80     12.11 o
 -14   4   5       14.66       16.84      9.91 o
 -13   4   5       41.34       71.14     11.97 o
 -12   4   5        3.85        3.89      7.54 o
 -11   4   5       42.75       41.71      9.43 o
 -10   4   5        2.18       12.91      7.72 o
  -9   4   5      560.04      559.53     23.63 o
  -8   4   5        1.22        0.22      5.27 o
  -7   4   5      136.52      132.12      6.58 o
  -6   4   5        7.16       11.31      3.44 o
  -5   4   5      475.45      477.02     13.31 o
  -4   4   5       80.00       83.65      5.68 o
  -3   4   5       48.82       26.25      3.70 o
  -2   4   5      211.53      200.50      7.49 o
  -1   4   5      182.04      205.86      8.01 o
   0   4   5        3.17        1.31      2.54 o
   1   4   5      293.39      285.39      9.00 o
   2   4   5      109.42      125.12      7.58 o
   3   4   5     1326.83     1330.47     30.41 o
   4   4   5       18.18       20.04      3.32 o
   5   4   5      455.19      476.86     18.14 o
   6   4   5       34.18       38.00      5.93 o
   7   4   5      105.34       92.39      7.90 o
   8   4   5      149.17      150.10      9.74 o
   9   4   5       40.30       32.88      7.10 o
  10   4   5        1.29       -3.62      5.75 o
  11   4   5      138.18      144.88     10.59 o
  12   4   5       43.19       39.01      9.34 o
  13   4   5        8.82       16.94      9.51 o
  14   4   5        6.49        0.62      9.54 o
  15   4   5        0.02       -9.25     10.35 o
  16   4   5       78.77      109.13     31.90 o
 -16   5   5        7.15       18.25     15.97 o
 -15   5   5        2.59       -1.37     10.89 o
 -14   5   5        3.65       15.89     10.66 o
 -13   5   5        0.16        5.52      9.35 o
 -12   5   5        1.87        3.09      9.00 o
 -11   5   5        2.44       -5.17      9.47 o
 -10   5   5       47.31       45.18     10.31 o
  -9   5   5      198.04      204.82     21.19 o
  -8   5   5      877.98      867.79     42.40 o
  -7   5   5       19.15       30.01      5.84 o
  -6   5   5      182.03      182.76     12.10 o
  -5   5   5       25.25       26.02      4.29 o
  -4   5   5       41.56       49.72      4.85 o
  -3   5   5       98.36      103.44      5.89 o
  -2   5   5       43.75       47.60      4.82 o
  -1   5   5      190.62      201.17      7.94 o
   0   5   5      278.06      259.64      9.03 o
   1   5   5      906.64      885.38     23.18 o
   2   5   5       33.76       37.38      4.78 o
   3   5   5        9.03        6.83      4.38 o
   4   5   5      225.60      219.31     10.47 o
   5   5   5      188.44      194.87     10.26 o
   6   5   5        4.42        8.94      5.00 o
   7   5   5        0.36        4.89      6.85 o
   8   5   5       99.91       87.69      9.06 o
   9   5   5       24.56       24.55      6.73 o
  10   5   5      208.67      201.73     12.42 o
  11   5   5       15.36        5.56      6.82 o
  12   5   5        6.24        6.13      8.32 o
  13   5   5        4.17       11.28      8.94 o
  14   5   5        4.16       -0.12     10.46 o
  15   5   5        1.33       -0.03     11.26 o
 -14   6   5       26.42       31.26     13.38 o
 -13   6   5        5.83       10.17     11.34 o
 -12   6   5      121.56      121.38     15.16 o
 -11   6   5       10.78        6.55     17.83 o
 -10   6   5        5.95       20.82     10.65 o
  -9   6   5        0.02       -6.60      6.60 o
  -8   6   5      167.80      150.41     12.04 o
  -7   6   5       35.06       36.98      6.79 o
  -6   6   5      112.83      120.37      9.18 o
  -5   6   5       38.80       31.46      6.19 o
  -4   6   5      448.75      416.08     18.68 o
  -3   6   5      153.09      166.48     10.75 o
  -2   6   5       59.89       62.89      5.39 o
  -1   6   5        1.94        1.07      3.83 o
   0   6   5      260.42      264.97     10.71 o
   1   6   5        0.35        0.89      4.23 o
   2   6   5      139.79      134.89      9.64 o
   3   6   5      149.40      139.56     10.71 o
   4   6   5      209.91      208.02     11.08 o
   5   6   5        3.20        1.20      5.45 o
   6   6   5       13.40        6.49      5.58 o
   7   6   5       63.73       70.02      8.22 o
   8   6   5       39.44       32.00      8.24 o
   9   6   5        4.60       -0.93      7.43 o
  10   6   5        0.18       -6.04      6.56 o
  11   6   5        0.39        5.76      7.84 o
  12   6   5        7.86       -7.06      8.53 o
  13   6   5        1.91        8.12     10.04 o
  14   6   5        1.20       -0.59     10.85 o
 -13   7   5       24.11       47.37     13.89 o
 -12   7   5       19.76       41.21     13.56 o
 -11   7   5       16.16       19.30     18.96 o
 -10   7   5       31.49       41.10     12.12 o
  -9   7   5        0.96       -2.64      8.30 o
  -8   7   5      121.66       97.52     11.98 o
  -7   7   5       19.05       14.32      7.73 o
  -6   7   5        2.37       -0.61      5.59 o
  -5   7   5      118.66      131.88     15.41 o
  -4   7   5        0.13        4.82      5.42 o
  -3   7   5       20.93       15.25      6.60 o
  -2   7   5      126.00      152.38     11.13 o
  -1   7   5       32.28       26.59      6.08 o
   0   7   5      525.27      520.50     32.68 o
   1   7   5        0.10        1.82      5.29 o
   2   7   5       79.12       98.63     10.36 o
   3   7   5      297.68      275.32     13.22 o
   4   7   5       21.01        7.81      6.95 o
   5   7   5       36.81       40.95     10.65 o
   6   7   5      106.38      136.31     10.78 o
   7   7   5       14.78       19.05      7.14 o
   8   7   5       14.37       19.56      7.53 o
   9   7   5        7.17       10.63      7.24 o
  10   7   5       10.98       28.06      8.40 o
  11   7   5        1.08        8.39      8.30 o
  12   7   5        7.70        2.10     10.49 o
  13   7   5        7.53        6.95     17.19 o
 -11   8   5       17.32       25.81     13.69 o
 -10   8   5       21.19       18.82     13.18 o
  -9   8   5        0.13       -9.91      9.91 o
  -8   8   5       39.26       15.46     19.03 o
  -7   8   5        3.14        7.62      9.16 o
  -6   8   5       34.94       41.00     11.25 o
  -5   8   5        5.27        1.80      7.42 o
  -4   8   5      155.97      163.03     12.74 o
  -3   8   5       14.94        7.07      6.85 o
  -2   8   5        7.97        4.32      8.42 o
  -1   8   5       23.76       18.68      8.02 o
   0   8   5        0.05       -6.17      6.52 o
   1   8   5        2.45       -0.19      6.33 o
   2   8   5        0.56       -4.86      8.80 o
   3   8   5        5.04       14.23      7.40 o
   4   8   5       55.03       56.23      8.73 o
   5   8   5      113.66      119.77     11.17 o
   6   8   5       23.27       14.67      7.93 o
   7   8   5        8.68        8.45      7.59 o
   8   8   5        2.06        1.47     12.94 o
   9   8   5        0.94        4.00      8.54 o
  10   8   5        0.13       -7.67      7.67 o
  11   8   5        1.92       22.27     10.34 o
  -9   9   5        0.57       -1.36     15.84 o
  -8   9   5       15.06       18.79     12.83 o
  -7   9   5        5.47        6.65     10.80 o
  -6   9   5        0.00        4.47      8.77 o
  -5   9   5        3.56       -2.76      9.46 o
  -4   9   5        3.42       -0.19      8.81 o
  -3   9   5        1.89        8.96      9.85 o
  -2   9   5        8.00       -1.53      8.85 o
  -1   9   5        5.13       -7.88      7.88 o
   0   9   5        5.89        4.95      8.16 o
   1   9   5       15.28        8.47      9.09 o
   2   9   5        4.68       -7.22      8.27 o
   3   9   5        7.98       -1.07      8.28 o
   4   9   5        0.62        2.56      8.57 o
   5   9   5        2.33       -2.09      8.62 o
   6   9   5       24.83       34.77     10.29 o
   7   9   5        5.97      -11.00     11.00 o
   8   9   5        5.10        6.90      9.44 o
   9   9   5        4.98        6.13     21.57 o
  -5  10   5        4.18        2.08     10.89 o
  -4  10   5        1.68      -10.64     10.64 o
  -3  10   5        6.82       14.99     11.21 o
  -2  10   5        8.19       14.22     10.99 o
  -1  10   5        0.50       -2.28     10.25 o
   0  10   5        7.67       16.03     11.05 o
   1  10   5        6.02       -1.79      9.63 o
   2  10   5        0.00       -2.73     14.42 o
   3  10   5        7.41       -4.40      9.59 o
   4  10   5        0.41       -5.34     10.22 o
   5  10   5        0.00       -2.65      9.87 o
 -17   0   6      109.60      149.70     34.60 o
 -16   0   6      575.15      620.90     42.11 o
 -15   0   6      513.36      581.53     38.99 o
 -14   0   6        5.75       18.64     10.49 o
 -13   0   6      256.35      260.30     19.38 o
 -12   0   6      116.34      104.97     18.03 o
 -11   0   6      320.03      302.21     31.01 o
 -10   0   6       82.01       89.24     19.85 o
  -9   0   6     1130.85     1098.29     80.53 o
  -8   0   6      323.77      293.65     16.92 o
  -7   0   6     2555.63     2702.07     97.41 o
  -6   0   6      144.64      138.87     10.39 o
  -5   0   6      549.44      555.02     23.68 o
  -4   0   6     1708.83     1595.74     49.57 o
  -3   0   6     1019.42      957.37     30.76 o
  -2   0   6       39.80       35.86      5.10 o
  -1   0   6      330.19      323.32     12.55 o
   0   0   6      551.82      602.17     20.41 o
   1   0   6      258.23      216.63     12.68 o
   2   0   6      259.29      276.09     13.97 o
   3   0   6     6592.44     7031.63    241.27 o
   4   0   6     3664.54     3649.00    127.48 o
   5   0   6       13.09       15.54      4.01 o
   6   0   6        2.97       10.89      4.18 o
   7   0   6       12.25       14.23      5.06 o
   8   0   6       40.53       43.83      7.70 o
   9   0   6        3.41        6.95      8.75 o
  10   0   6       51.82       66.57     13.47 o
  11   0   6     4329.41     4367.35    155.24 o
  12   0   6      228.55      222.75     17.35 o
  13   0   6      693.84      679.02     39.41 o
  14   0   6      102.43      104.49     20.01 o
  15   0   6        1.05       -4.78     14.98 o
  16   0   6        1.35      -15.32     16.62 o
  17   0   6        1.85      -19.65     19.65 o
 -17   1   6        7.08       14.27     10.27 o
 -16   1   6       51.78       52.91     15.72 o
 -15   1   6       21.02       33.23      9.44 o
 -14   1   6      137.99      140.00     12.26 o
 -13   1   6      128.51      139.46     10.33 o
 -12   1   6      163.41      157.11     10.45 o
 -11   1   6      116.64      108.31      8.69 o
 -10   1   6        2.85        3.19      6.02 o
  -9   1   6      424.14      393.58     16.31 o
  -8   1   6        0.01        0.80      4.07 o
  -7   1   6      409.09      420.65     14.31 o
  -6   1   6      306.68      321.87     10.20 o
  -5   1   6     1864.76     2162.10     50.73 o
  -4   1   6      648.00      713.38     16.95 o
  -3   1   6      171.48      152.27      5.58 o
  -2   1   6       18.87       13.10      2.35 o
  -1   1   6        1.89       -1.28      2.15 o
   0   1   6      482.47      491.96     12.24 o
   1   1   6      463.44      453.12     12.48 o
   2   1   6     1398.05     1352.24     30.01 o
   3   1   6      214.60      240.52     10.13 o
   4   1   6     4378.44     4716.36    107.00 o
   5   1   6      144.85      143.07      9.23 o
   6   1   6      434.50      421.00     13.79 o
   7   1   6        2.82        5.41      3.64 o
   8   1   6      167.16      160.63      7.48 o
   9   1   6        1.24        6.72      4.34 o
  10   1   6      212.40      218.50     11.46 o
  11   1   6      605.45      631.48     21.16 o
  12   1   6      444.22      447.97     19.79 o
  13   1   6      325.72      322.82     16.97 o
  14   1   6       27.10       18.40     13.80 o
  15   1   6        4.36       -4.98     11.68 o
  16   1   6        0.45       -0.01     15.36 o
  17   1   6        2.85      -14.74     14.74 o
 -17   2   6        0.01        8.16     11.94 o
 -16   2   6        0.11       -4.69     10.45 o
 -15   2   6       65.13       87.31     12.55 o
 -14   2   6      211.12      192.18     15.23 o
 -13   2   6       65.89       63.13      9.47 o
 -12   2   6       22.74       19.99     11.52 o
 -11   2   6       30.47       38.64      6.86 o
 -10   2   6       53.49       61.45      6.98 o
  -9   2   6       19.01       15.52      5.02 o
  -8   2   6      218.96      216.22     10.17 o
  -7   2   6      463.96      502.19     14.77 o
  -6   2   6        1.75       -1.73      2.75 o
  -5   2   6      187.28      178.27      6.53 o
  -4   2   6      324.59      267.37      8.27 o
  -3   2   6       39.01       40.91      5.52 o
  -2   2   6      104.46       99.66      4.76 o
  -1   2   6        3.39       -0.72      2.09 o
   0   2   6      867.89      764.58     18.11 o
   1   2   6      217.69      239.14      7.51 o
   2   2   6     1695.78     1640.67     36.31 o
   3   2   6      418.54      407.88     11.10 o
   4   2   6      644.35      593.40     15.06 o
   5   2   6       67.33       75.08      4.75 o
   6   2   6        0.48        2.95      3.26 o
   7   2   6      349.64      339.81     10.78 o
   8   2   6       15.71       17.03      4.23 o
   9   2   6      217.30      210.58     14.73 o
  10   2   6       13.95       29.92      7.35 o
  11   2   6       71.76       77.07     10.65 o
  12   2   6        2.38        4.20      7.89 o
  13   2   6        0.04       -7.98      7.98 o
  14   2   6       70.12       75.39     12.49 o
  15   2   6       53.50       39.18     11.78 o
  16   2   6       52.51       68.89     13.70 o
 -17   3   6        0.66       -7.52     11.21 o
 -16   3   6       18.49       15.64     11.99 o
 -15   3   6       21.16       23.56     10.81 o
 -14   3   6       13.26        9.83      8.71 o
 -13   3   6        2.87       15.84      8.90 o
 -12   3   6       53.63       48.10      9.70 o
 -11   3   6      313.93      285.34     20.60 o
 -10   3   6      833.95      795.92     39.83 o
  -9   3   6      507.34      486.58     17.06 o
  -8   3   6       38.18       48.88      5.94 o
  -7   3   6      235.25      205.26      8.73 o
  -6   3   6       36.96       42.69      4.14 o
  -5   3   6      363.15      352.69     10.47 o
  -4   3   6       15.63        9.75      2.85 o
  -3   3   6     3687.40     3949.53     84.49 o
  -2   3   6     4829.38     5527.41    117.09 o
  -1   3   6     3723.10     3868.63     82.57 o
   0   3   6      866.97      909.72     22.99 o
   1   3   6      604.32      549.94     14.05 o
   2   3   6      514.88      518.92     13.52 o
   3   3   6       11.55       16.36      3.10 o
   4   3   6       81.07       82.98      4.88 o
   5   3   6      962.07      939.03     24.14 o
   6   3   6        5.86        6.53      3.53 o
   7   3   6      286.41      258.03     10.64 o
   8   3   6      315.73      314.48     13.30 o
   9   3   6       91.08      106.55      8.70 o
  10   3   6     1001.37      915.71     57.56 o
  11   3   6      239.05      251.87     24.05 o
  12   3   6       55.30       64.94     10.66 o
  13   3   6        4.28        2.39      8.96 o
  14   3   6       21.35       17.71     10.19 o
  15   3   6       10.54       21.95     11.17 o
  16   3   6       17.40       29.39     12.96 o
 -16   4   6        2.38       32.65     20.93 o
 -15   4   6       26.92       27.14     11.71 o
 -14   4   6       48.81       45.39     11.85 o
 -13   4   6        4.15       16.43      9.74 o
 -12   4   6       27.28       17.45      9.15 o
 -11   4   6       38.00       60.59     10.27 o
 -10   4   6       13.61        7.78      7.39 o
  -9   4   6      463.11      453.50     18.99 o
  -8   4   6       28.72       30.65      5.75 o
  -7   4   6      343.99      347.43     13.54 o
  -6   4   6        1.11        6.38      3.44 o
  -5   4   6        9.37       11.89      3.38 o
  -4   4   6      322.45      288.57     12.39 o
  -3   4   6      291.71      298.92      9.76 o
  -2   4   6       86.19       93.27      8.50 o
  -1   4   6      201.34      190.80      9.35 o
   0   4   6      165.26      173.93      7.05 o
   1   4   6       50.51       41.95      3.91 o
   2   4   6      170.61      173.18      6.98 o
   3   4   6        0.01       -1.97      2.78 o
   4   4   6      106.54      102.77      5.67 o
   5   4   6      269.37      252.06     14.43 o
   6   4   6        9.49       12.45      5.76 o
   7   4   6        0.44        2.69      5.34 o
   8   4   6      132.45      131.02      9.47 o
   9   4   6       69.67       66.04      8.16 o
  10   4   6       24.98       21.99     12.17 o
  11   4   6        8.73       10.89      8.13 o
  12   4   6        0.10        7.27      8.66 o
  13   4   6       11.58       23.04      9.41 o
  14   4   6       22.11       34.07     11.26 o
  15   4   6        0.06        5.91     11.43 o
 -15   5   6        0.25        5.06     12.66 o
 -14   5   6        6.33        3.95     11.49 o
 -13   5   6        2.01       -2.95      9.67 o
 -12   5   6       15.93       29.13      9.71 o
 -11   5   6        3.35       10.03      9.30 o
 -10   5   6       22.01       22.25     12.65 o
  -9   5   6        5.35        9.66      8.57 o
  -8   5   6       74.29       69.65      8.82 o
  -7   5   6       42.08       50.33     11.06 o
  -6   5   6      124.90      128.76      8.56 o
  -5   5   6       12.04        8.71      4.42 o
  -4   5   6        6.30        4.46      3.65 o
  -3   5   6        1.30        3.95      3.65 o
  -2   5   6      211.47      194.64      8.26 o
  -1   5   6      203.17      181.16      8.48 o
   0   5   6       52.42       67.70      5.12 o
   1   5   6       73.27       77.41      5.43 o
   2   5   6        1.88        0.28      3.85 o
   3   5   6      171.40      162.78     10.67 o
   4   5   6        7.27        1.33      4.46 o
   5   5   6        0.69        3.56      4.76 o
   6   5   6        0.28        3.55      5.54 o
   7   5   6      125.91      134.02      9.78 o
   8   5   6       26.05       41.18      6.95 o
   9   5   6       21.34       23.49      7.65 o
  10   5   6      209.04      225.82     31.40 o
  11   5   6       38.84       48.32     10.32 o
  12   5   6       21.35       26.91      9.76 o
  13   5   6        1.43       16.65     11.47 o
  14   5   6        1.18        0.79     10.60 o
  15   5   6        6.84      -19.37     19.37 o
 -14   6   6        0.22       -8.32     11.59 o
 -13   6   6       10.95       10.86     11.31 o
 -12   6   6        9.52       14.44     14.11 o
 -11   6   6        0.82       -0.86      9.49 o
 -10   6   6       37.13       29.75     10.63 o
  -9   6   6       45.30       50.33     10.63 o
  -8   6   6       10.19        6.50      7.13 o
  -7   6   6      106.59       82.12      9.23 o
  -6   6   6        0.01        0.06      5.14 o
  -5   6   6        0.33        5.28      6.72 o
  -4   6   6      209.75      187.13     14.20 o
  -3   6   6       46.13       59.30      6.67 o
  -2   6   6       86.45       97.24      6.48 o
  -1   6   6       85.25       83.83      6.72 o
   0   6   6       38.54       34.93      5.63 o
   1   6   6        6.62        5.34      4.89 o
   2   6   6       56.48       46.32      6.64 o
   3   6   6        0.76        4.87      5.42 o
   4   6   6      641.85      614.43     20.75 o
   5   6   6      135.21      136.47     10.27 o
   6   6   6       11.56        7.76      6.03 o
   7   6   6       35.50       36.39      6.83 o
   8   6   6       21.62       19.56      6.73 o
   9   6   6        4.41        8.88      7.06 o
  10   6   6      127.80      151.26     14.69 o
  11   6   6        1.11       -8.19      8.19 o
  12   6   6        7.86       14.50      9.97 o
  13   6   6       13.79       21.32     14.46 o
  14   6   6        6.98       11.91     14.56 o
 -13   7   6        0.09       30.40     13.80 o
 -12   7   6       20.13       41.27     13.07 o
 -11   7   6       14.81       12.33     11.68 o
 -10   7   6        6.16       17.17     10.85 o
  -9   7   6       40.86       29.52     11.68 o
  -8   7   6       23.06       23.28      9.01 o
  -7   7   6       32.79       19.14      8.51 o
  -6   7   6       26.99       15.36      6.62 o
  -5   7   6        7.09       10.55      6.09 o
  -4   7   6       33.99       41.09      6.79 o
  -3   7   6       16.76       12.49      6.64 o
  -2   7   6       23.62       21.11      7.18 o
  -1   7   6       65.57       76.04      8.44 o
   0   7   6       31.31       28.09      6.82 o
   1   7   6        2.36        6.22      5.41 o
   2   7   6        0.33        5.45      5.79 o
   3   7   6        0.18       -0.70      5.75 o
   4   7   6       29.41       22.21      7.23 o
   5   7   6      124.46      114.27     10.23 o
   6   7   6      144.85      144.61     11.12 o
   7   7   6       14.01       21.06      7.53 o
   8   7   6       15.92       21.92     10.06 o
   9   7   6        8.01       -9.60     10.42 o
  10   7   6        0.39        0.65      9.72 o
  11   7   6        4.29       -2.47      9.68 o
  12   7   6        1.79       16.40     11.69 o
 -11   8   6        0.07       13.56     14.26 o
 -10   8   6       22.02       29.82     13.87 o
  -9   8   6        1.23       -9.67     10.99 o
  -8   8   6        9.21        8.26     10.69 o
  -7   8   6       18.40       32.36     19.51 o
  -6   8   6        0.04       -2.63      8.97 o
  -5   8   6       17.23       18.39      8.26 o
  -4   8   6       24.62       30.16      8.47 o
  -3   8   6        0.35       -7.21      7.21 o
  -2   8   6        2.47        0.06      7.76 o
  -1   8   6       11.00        4.42      7.81 o
   0   8   6       65.42       44.94     10.86 o
   1   8   6        0.26        8.45      6.95 o
   2   8   6       62.66       71.88      9.61 o
   3   8   6       30.76       16.94      8.05 o
   4   8   6       58.97       45.27      8.81 o
   5   8   6        0.03       -6.65      6.65 o
   6   8   6        7.67        7.40      9.24 o
   7   8   6       45.25       40.16      8.43 o
   8   8   6        0.05       -4.51      7.56 o
   9   8   6        3.82       10.54      9.23 o
  10   8   6       23.94       19.63     12.16 o
  -9   9   6       15.53       45.22     36.88 o
  -8   9   6       53.35       76.31     20.09 o
  -7   9   6       30.87       64.29     13.86 o
  -6   9   6        1.31        0.10     10.53 o
  -5   9   6        4.33       -2.42     10.54 o
  -4   9   6        5.63       -7.71      8.91 o
  -3   9   6        2.66        8.48      9.22 o
  -2   9   6       13.71       19.72      9.96 o
  -1   9   6        3.91       -2.62      8.35 o
   0   9   6        1.35        2.21      8.48 o
   1   9   6        4.98        4.24      8.96 o
   2   9   6        2.31       -3.01      8.98 o
   3   9   6       40.10       25.27      9.57 o
   4   9   6       37.51       38.85     10.48 o
   5   9   6        4.61        4.73      8.75 o
   6   9   6       15.02       11.58     10.82 o
   7   9   6        1.45       10.49      9.76 o
   8   9   6        9.73       24.15     11.07 o
  -4  10   6       22.84       10.21     11.36 o
  -3  10   6        6.56        6.01     11.52 o
  -2  10   6       21.44       32.21     12.41 o
  -1  10   6        0.02        4.27     11.17 o
   0  10   6       24.57       14.37     14.13 o
   1  10   6        0.17       -5.74     10.33 o
   2  10   6       19.12        8.53     11.36 o
   3  10   6        1.71        3.78     14.36 o
   4  10   6        0.38        3.83     11.82 o
 -17   1   7       19.16       26.24     12.08 o
 -16   1   7       76.25       64.07     11.71 o
 -15   1   7       40.91       39.65     10.23 o
 -14   1   7       14.46       14.58      8.63 o
 -13   1   7      200.63      210.41     12.55 o
 -12   1   7      990.66     1000.59     30.54 o
 -11   1   7      179.39      191.77     11.45 o
 -10   1   7       20.04       18.00     10.48 o
  -9   1   7       65.34       87.80      7.98 o
  -8   1   7     1321.10     1320.57     36.41 o
  -7   1   7       45.04       60.20      5.88 o
  -6   1   7       69.78       76.68      5.05 o
  -5   1   7      546.88      541.62     15.17 o
  -4   1   7     2905.24     3033.46     65.20 o
  -3   1   7     3793.16     3921.94     83.58 o
  -2   1   7        6.75        4.27      2.39 o
  -1   1   7     1748.51     1839.61     40.36 o
   0   1   7       40.85       33.94      3.15 o
   1   1   7     1183.65     1291.31     29.01 o
   2   1   7     1038.09     1121.85     27.56 o
   3   1   7      484.80      454.23     13.07 o
   4   1   7      930.53     1083.18     27.04 o
   5   1   7      142.33      115.28      6.05 o
   6   1   7      474.38      423.70     13.12 o
   7   1   7     1228.89     1160.26     32.28 o
   8   1   7        6.67        6.69      4.78 o
   9   1   7      240.48      224.43     11.25 o
  10   1   7      563.62      550.39     19.42 o
  11   1   7      703.74      679.38     31.48 o
  12   1   7      468.50      434.46     25.98 o
  13   1   7       22.84       20.50      9.81 o
  14   1   7       21.62       33.49     10.68 o
  15   1   7       57.59       65.71     14.88 o
  16   1   7       36.87       56.59     16.54 o
 -17   2   7       12.62       21.91     12.89 o
 -16   2   7        8.44       11.70     10.93 o
 -15   2   7        9.70       21.41     10.86 o
 -14   2   7      199.61      185.41     14.30 o
 -13   2   7       46.39       55.88     11.01 o
 -12   2   7        9.62        2.07      6.70 o
 -11   2   7      526.52      538.75     21.08 o
 -10   2   7        0.01       -3.98      5.27 o
  -9   2   7      177.21      182.32     10.40 o
  -8   2   7       11.44        5.37      4.59 o
  -7   2   7      322.24      312.65     12.36 o
  -6   2   7      370.81      350.16     13.38 o
  -5   2   7      201.82      169.98      6.67 o
  -4   2   7      481.52      468.23     12.55 o
  -3   2   7     1275.65     1289.10     29.32 o
  -2   2   7     3580.19     3750.00     80.17 o
  -1   2   7      189.53      174.26      6.87 o
   0   2   7      749.64      740.67     17.92 o
   1   2   7      350.33      337.85      9.85 o
   2   2   7      414.79      365.42     10.30 o
   3   2   7      395.12      373.16     17.06 o
   4   2   7      380.80      393.77     11.26 o
   5   2   7      127.92      123.33      6.10 o
   6   2   7      233.70      217.61      8.59 o
   7   2   7      180.58      213.08     10.35 o
   8   2   7      612.73      600.29     26.59 o
   9   2   7      710.48      678.80     25.04 o
  10   2   7      518.44      510.07     33.47 o
  11   2   7        5.61        5.19      7.35 o
  12   2   7       31.13       13.96      9.22 o
  13   2   7        2.50        3.77      8.91 o
  14   2   7        5.88       -1.75     11.55 o
  15   2   7       27.22       27.10     15.47 o
  16   2   7      126.59      123.60     17.21 o
 -16   3   7        1.16       -0.78     11.03 o
 -15   3   7        1.75        2.49     12.36 o
 -14   3   7       21.66       24.74     10.43 o
 -13   3   7       23.63       20.14      9.47 o
 -12   3   7        5.82       -3.64      6.56 o
 -11   3   7       57.89       54.53      8.77 o
 -10   3   7      426.94      359.10     16.64 o
  -9   3   7        0.00       -5.68      5.68 o
  -8   3   7      102.22      102.84      8.64 o
  -7   3   7      102.51       74.75     11.91 o
  -6   3   7       25.46       25.21      5.59 o
  -5   3   7        0.08       -1.05      2.73 o
  -4   3   7       33.04       40.95      5.33 o
  -3   3   7     1069.58     1051.29     24.88 o
  -2   3   7      723.06      770.70     19.01 o
  -1   3   7     2613.50     2658.99     57.86 o
   0   3   7      227.86      213.79     10.50 o
   1   3   7        0.20        0.99      2.59 o
   2   3   7        0.01        1.04      2.58 o
   3   3   7        1.71        5.40      3.01 o
   4   3   7       22.64       24.32      3.75 o
   5   3   7      586.50      621.52     17.02 o
   6   3   7      632.98      608.13     16.56 o
   7   3   7     1284.66     1266.79     38.74 o
   8   3   7      126.26      134.67     11.62 o
   9   3   7      285.49      274.66     16.69 o
  10   3   7       40.35       29.78      8.50 o
  11   3   7       19.14       17.40      8.30 o
  12   3   7        0.32       -0.26      8.68 o
  13   3   7        0.89       -4.22      8.75 o
  14   3   7       35.42       47.39     11.44 o
  15   3   7       66.68       80.04     13.86 o
  16   3   7       19.09       15.93     12.51 o
 -16   4   7        0.62        5.88     13.35 o
 -15   4   7        2.34        2.79     15.97 o
 -14   4   7       86.31       98.52     14.03 o
 -13   4   7       48.38       36.64     10.68 o
 -12   4   7       19.79       38.62     10.15 o
 -11   4   7        0.85       -0.41      7.97 o
 -10   4   7       39.89       44.38      9.49 o
  -9   4   7      109.27      109.59     11.59 o
  -8   4   7       87.57       70.01     11.17 o
  -7   4   7        0.18       -2.07      3.95 o
  -6   4   7      216.71      238.40     11.06 o
  -5   4   7      135.42      125.99      6.61 o
  -4   4   7       34.81       37.55      4.50 o
  -3   4   7       39.16       38.24      4.84 o
  -2   4   7       73.86       89.36      6.45 o
  -1   4   7       19.55       19.48      5.16 o
   0   4   7      982.27      994.13     23.80 o
   1   4   7      325.30      317.90     13.23 o
   2   4   7      403.72      388.78     12.52 o
   3   4   7       85.34       85.91      5.95 o
   4   4   7        2.70        0.67      3.33 o
   5   4   7      194.99      185.28     11.14 o
   6   4   7      192.37      190.14     10.45 o
   7   4   7      106.18      104.76     12.99 o
   8   4   7      319.58      350.03     18.49 o
   9   4   7       21.26       19.77      7.71 o
  10   4   7      239.80      256.04     20.64 o
  11   4   7        0.01       -1.76      8.19 o
  12   4   7        8.52        7.12      8.77 o
  13   4   7       65.27       61.01     11.64 o
  14   4   7        6.49       10.73     10.88 o
  15   4   7        0.00       -2.14     11.78 o
 -15   5   7       27.00       35.68     13.99 o
 -14   5   7        2.53        6.50     12.33 o
 -13   5   7        2.41       -9.07      9.07 o
 -12   5   7       10.22        2.73     12.10 o
 -11   5   7        9.54        5.13     14.86 o
 -10   5   7        0.15        8.67     11.54 o
  -9   5   7      242.10      224.46     16.25 o
  -8   5   7      233.39      224.94     20.57 o
  -7   5   7        5.41        7.78     10.23 o
  -6   5   7        0.17        0.24      5.27 o
  -5   5   7       90.70      104.27      8.38 o
  -4   5   7       98.10      118.95      7.01 o
  -3   5   7      177.47      185.57      8.90 o
  -2   5   7       10.71       10.10      4.06 o
  -1   5   7       81.54       70.16      5.59 o
   0   5   7       25.54       19.05      4.18 o
   1   5   7       23.10       24.47      4.38 o
   2   5   7       36.00       32.82      5.09 o
   3   5   7      435.43      377.69     14.38 o
   4   5   7       40.18       34.20      6.95 o
   5   5   7       18.51        8.83      5.64 o
   6   5   7      432.73      432.69     17.57 o
   7   5   7        0.56       -5.43      5.64 o
   8   5   7       95.02       79.60     10.38 o
   9   5   7       53.78       52.53      9.70 o
  10   5   7       95.50      118.44     15.52 o
  11   5   7       33.71       27.75     10.91 o
  12   5   7        0.43      -11.11     17.32 o
  13   5   7        0.00       -0.84     12.63 o
  14   5   7        2.55      -10.36     10.36 o
 -14   6   7        3.54        1.46     12.22 o
 -13   6   7        5.50       17.00     14.86 o
 -12   6   7        4.16       11.15     11.09 o
 -11   6   7        9.74       10.89      9.74 o
 -10   6   7        0.05       -3.35      8.38 o
  -9   6   7       18.80        5.94     10.39 o
  -8   6   7       14.23        6.04      8.55 o
  -7   6   7       90.91      113.59     11.80 o
  -6   6   7        1.09        1.08      6.33 o
  -5   6   7        3.45        8.59      5.57 o
  -4   6   7      215.33      185.07     10.61 o
  -3   6   7       63.97       65.97      6.60 o
  -2   6   7       11.91       13.75      4.55 o
  -1   6   7       32.84       40.67      5.74 o
   0   6   7      147.98      164.65      9.61 o
   1   6   7       13.37       14.73      5.75 o
   2   6   7      250.68      245.15     12.06 o
   3   6   7       33.22       25.75      6.48 o
   4   6   7       20.55       17.11      5.70 o
   5   6   7       52.81       39.83      8.07 o
   6   6   7       31.20       48.14     11.94 o
   7   6   7       14.35        9.14      6.48 o
   8   6   7       19.01        6.68      7.93 o
   9   6   7       20.12       18.99      8.63 o
  10   6   7      173.80      184.48     22.79 o
  11   6   7       12.64       14.18      9.86 o
  12   6   7       24.73       24.61     10.80 o
  13   6   7        1.56       -9.77     10.13 o
 -12   7   7       12.06       26.91     12.88 o
 -11   7   7        1.31       -0.56     11.13 o
 -10   7   7        5.86        1.18     10.54 o
  -9   7   7        6.92        5.49     10.63 o
  -8   7   7       58.70       43.52     11.88 o
  -7   7   7        8.46        9.13      8.01 o
  -6   7   7      112.94      103.22     15.63 o
  -5   7   7       36.77       54.20     11.16 o
  -4   7   7       10.01       12.07      6.72 o
  -3   7   7       86.36       97.07     11.86 o
  -2   7   7        0.83       -7.36      7.36 o
  -1   7   7      110.56      100.20      9.38 o
   0   7   7        0.73       -0.14      5.80 o
   1   7   7       20.17       17.20      6.18 o
   2   7   7        3.15       10.21      6.35 o
   3   7   7       28.05       18.88      6.82 o
   4   7   7       16.35       22.72      7.23 o
   5   7   7       15.21       13.22      7.01 o
   6   7   7        0.30       -2.24     10.56 o
   7   7   7      159.79      151.47     13.09 o
   8   7   7        0.05        6.20     10.30 o
   9   7   7        1.50        2.67     11.30 o
  10   7   7        3.29       -3.81     12.36 o
  11   7   7        0.61       -1.17     10.91 o
  12   7   7        0.31       15.75     11.67 o
 -10   8   7        5.17       15.40     12.98 o
  -9   8   7       23.94       19.30     12.49 o
  -8   8   7       73.02       80.52     14.59 o
  -7   8   7        0.40       15.60     11.09 o
  -6   8   7        0.04        9.46      9.77 o
  -5   8   7        0.54       -0.06      9.34 o
  -4   8   7        0.75        5.90      7.99 o
  -3   8   7        0.23        7.32      8.34 o
  -2   8   7       59.17       52.68     10.12 o
  -1   8   7        6.34       14.53      8.63 o
   0   8   7       11.65       11.41      8.26 o
   1   8   7       17.66       29.62      8.97 o
   2   8   7        0.91       -7.07      7.20 o
   3   8   7        4.14       10.24      8.06 o
   4   8   7       26.31       43.98      8.65 o
   5   8   7       18.82       24.31      9.32 o
   6   8   7       83.10      105.10     12.37 o
   7   8   7        0.01        0.79      8.20 o
   8   8   7       39.50       56.05     12.78 o
   9   8   7       11.51        7.25     10.27 o
  10   8   7        5.48        2.95     10.77 o
  -8   9   7        5.20       34.52     16.38 o
  -7   9   7        0.92        5.86     12.19 o
  -6   9   7        0.62      -10.06     10.06 o
  -5   9   7        0.02       -3.41     12.30 o
  -4   9   7       16.89       15.54     10.79 o
  -3   9   7        1.55        8.34     10.70 o
  -2   9   7        6.52       -7.29      8.97 o
  -1   9   7        7.89       24.67      9.99 o
   0   9   7       43.29       30.49     10.16 o
   1   9   7        0.00       10.45      9.19 o
   2   9   7        0.23        7.13      9.62 o
   3   9   7        4.12        5.81      8.89 o
   4   9   7       19.42       17.29      9.47 o
   5   9   7        0.11        1.87      9.01 o
   6   9   7        1.48       19.52     10.23 o
   7   9   7        0.41       21.66     11.46 o
  -3  10   7        9.87       20.59     12.31 o
  -2  10   7        4.65       -9.66     15.05 o
  -1  10   7        3.68       -0.75     10.72 o
   0  10   7        0.03        0.16     11.07 o
   1  10   7        9.30        5.99     11.75 o
   2  10   7        1.93       -0.15     10.93 o
 -17   0   8       10.68       -8.10     16.76 o
 -16   0   8       13.89       20.31     23.14 o
 -15   0   8        2.94       13.55     11.77 o
 -14   0   8      226.80      244.09     22.29 o
 -13   0   8      101.49      150.21     17.08 o
 -12   0   8      150.95      172.38     33.19 o
 -11   0   8      173.35      132.18     17.22 o
 -10   0   8       59.27       48.09      9.80 o
  -9   0   8      232.72      198.34     14.83 o
  -8   0   8      295.44      270.23     21.64 o
  -7   0   8        5.06        4.90      6.26 o
  -6   0   8      355.65      306.10     16.77 o
  -5   0   8      844.17      834.24     28.23 o
  -4   0   8        1.52        3.89      4.76 o
  -3   0   8      101.17      114.30      7.51 o
  -2   0   8       27.57       28.32      4.52 o
  -1   0   8        0.52        3.15      3.61 o
   0   0   8      351.90      262.86     13.14 o
   1   0   8     1844.49     1906.96     69.11 o
   2   0   8       86.82       93.70      8.78 o
   3   0   8       59.69       53.83     10.33 o
   4   0   8      100.98       88.44      9.09 o
   5   0   8     1039.25     1132.52     44.23 o
   6   0   8      104.87      114.13     10.83 o
   7   0   8        1.01       -5.45      6.32 o
   8   0   8      147.46      142.20     22.28 o
   9   0   8      340.70      274.28     18.53 o
  10   0   8       43.75       53.20     10.53 o
  11   0   8      199.78      187.79     16.22 o
  12   0   8      112.33      132.60     23.20 o
  13   0   8      262.45      272.78     48.26 o
  14   0   8      305.24      318.60     94.62 o
  15   0   8        8.46       19.77     17.55 o
  16   0   8        0.17      -12.17     22.50 o
 -17   1   8        3.10        5.31     11.36 o
 -16   1   8       93.60      101.30     19.45 o
 -15   1   8        1.88        8.04      9.21 o
 -14   1   8      444.70      464.39     25.00 o
 -13   1   8       19.96       31.78      7.83 o
 -12   1   8       91.06       90.04      9.03 o
 -11   1   8       12.74       12.49      6.07 o
 -10   1   8       31.02       37.35      7.16 o
  -9   1   8        5.30       11.70      6.53 o
  -8   1   8       63.83       61.26      6.71 o
  -7   1   8      119.83      128.47      8.01 o
  -6   1   8     1113.19     1089.26     30.46 o
  -5   1   8      482.27      492.00     14.34 o
  -4   1   8     2759.34     2842.54     61.49 o
  -3   1   8      327.58      299.61      9.12 o
  -2   1   8     1493.22     1453.88     35.01 o
  -1   1   8      178.19      147.88      7.02 o
   0   1   8       35.21       31.16      3.28 o
   1   1   8      702.65      735.60     17.89 o
   2   1   8      558.80      650.72     19.37 o
   3   1   8      260.24      226.60      9.71 o
   4   1   8       54.61       83.05      8.11 o
   5   1   8        4.21        1.72      3.94 o
   6   1   8      112.92      104.74      8.10 o
   7   1   8        8.77       11.42      5.07 o
   8   1   8       67.04       78.35      7.50 o
   9   1   8        5.67        1.49      5.53 o
  10   1   8      234.82      194.69     13.20 o
  11   1   8       60.32       72.45      9.70 o
  12   1   8        3.10        5.10      7.83 o
  13   1   8        4.14       16.26      8.62 o
  14   1   8        0.21        2.84     11.76 o
  15   1   8       20.77       47.60     14.87 o
  16   1   8        0.45        0.87     13.96 o
 -16   2   8        0.70       10.84     12.79 o
 -15   2   8       79.36       98.77     19.84 o
 -14   2   8        0.13       -4.78      8.16 o
 -13   2   8       67.37       66.85      9.79 o
 -12   2   8        9.15        7.71      7.48 o
 -11   2   8        3.09        3.41      5.91 o
 -10   2   8       15.43        8.86      5.68 o
  -9   2   8      131.40      130.17      9.11 o
  -8   2   8       68.02       70.05      7.02 o
  -7   2   8      122.37      120.27      7.94 o
  -6   2   8        2.91       -1.48      4.20 o
  -5   2   8      691.22      677.16     18.66 o
  -4   2   8       37.39       33.12      3.59 o
  -3   2   8     1688.92     1655.24     37.13 o
  -2   2   8     1571.38     1616.86     36.28 o
  -1   2   8     2935.40     3031.66     65.57 o
   0   2   8       31.81       32.73      3.88 o
   1   2   8     1024.31     1034.94     24.29 o
   2   2   8     1044.20     1087.30     25.39 o
   3   2   8      125.30      113.46      5.89 o
   4   2   8      198.39      201.97     10.97 o
   5   2   8      626.44      622.72     19.51 o
   6   2   8      154.55      157.48      9.31 o
   7   2   8      309.86      316.57     13.25 o
   8   2   8        1.11        0.39      5.23 o
   9   2   8     1424.27     1509.99     46.44 o
  10   2   8      307.81      281.87     15.37 o
  11   2   8      184.10      171.78     14.29 o
  12   2   8       73.46       88.32     12.27 o
  13   2   8        1.79       -7.99      7.99 o
  14   2   8        5.25       -2.21     10.03 o
  15   2   8        2.00       20.57     12.59 o
  16   2   8        8.77       13.45     25.10 o
 -16   3   8       46.22       44.14     12.61 o
 -15   3   8        4.96       -3.42     11.98 o
 -14   3   8       35.99       26.89     10.80 o
 -13   3   8        3.33       -4.68      8.92 o
 -12   3   8       96.13      102.37     12.53 o
 -11   3   8       86.21       73.70      9.44 o
 -10   3   8      516.02      510.65     18.55 o
  -9   3   8       99.36       96.89      8.31 o
  -8   3   8       64.22       52.50      7.41 o
  -7   3   8      128.51      127.67      8.49 o
  -6   3   8      125.66      134.81     10.52 o
  -5   3   8      336.38      320.15     10.43 o
  -4   3   8      662.50      697.05     17.94 o
  -3   3   8     1317.22     1333.63     30.90 o
  -2   3   8      952.20      862.98     21.08 o
  -1   3   8     1103.52     1060.83     25.06 o
   0   3   8        0.01        0.12      3.11 o
   1   3   8       13.82       14.72      3.49 o
   2   3   8        0.02       -0.82      3.06 o
   3   3   8      262.51      289.33      9.60 o
   4   3   8      554.97      535.98     23.74 o
   5   3   8        5.90        8.63      4.39 o
   6   3   8       10.94       18.98      5.29 o
   7   3   8        5.54       -0.07      6.66 o
   8   3   8      260.77      277.33     25.64 o
   9   3   8       52.44       48.61      9.26 o
  10   3   8        4.80       -2.11      7.38 o
  11   3   8       19.71       31.45     10.80 o
  12   3   8       20.80       38.46     13.10 o
  13   3   8       31.90       38.40     11.23 o
  14   3   8        8.07       -9.95      9.95 o
  15   3   8       50.25       83.46     14.27 o
 -15   4   8        0.77        0.92     11.73 o
 -14   4   8        9.45       13.15     11.00 o
 -13   4   8        6.30        0.76      9.11 o
 -12   4   8        0.01       -7.91      7.91 o
 -11   4   8        9.75        6.88     11.37 o
 -10   4   8        0.63        4.49      7.51 o
  -9   4   8      301.37      287.23     15.36 o
  -8   4   8      105.78      106.41     10.80 o
  -7   4   8        5.00        6.87      5.10 o
  -6   4   8       16.05       23.11      5.06 o
  -5   4   8        9.25       11.34      6.81 o
  -4   4   8       78.23       92.42      7.99 o
  -3   4   8       16.32        9.00      3.86 o
  -2   4   8      142.02      151.55      8.56 o
  -1   4   8       37.41       52.26      5.19 o
   0   4   8        0.72        1.02      3.59 o
   1   4   8        1.42        2.28      3.29 o
   2   4   8        0.31        0.89      3.22 o
   3   4   8      209.06      191.60      9.92 o
   4   4   8      253.94      255.11     10.39 o
   5   4   8       65.09       66.01     12.60 o
   6   4   8      387.65      313.59     18.44 o
   7   4   8       92.15       98.51     11.02 o
   8   4   8       58.23       33.55      9.81 o
   9   4   8       22.64       20.15      8.31 o
  10   4   8       17.05       33.67      9.45 o
  11   4   8       29.89       18.61      9.80 o
  12   4   8       39.38       27.16     10.59 o
  13   4   8        0.20       -7.60      9.46 o
  14   4   8        2.85       -6.10     10.55 o
 -14   5   8        3.32       18.04     11.92 o
 -13   5   8        1.23       -9.77      9.77 o
 -12   5   8       12.35        5.52     10.49 o
 -11   5   8        1.86       15.23      9.53 o
 -10   5   8        8.36       12.25      9.09 o
  -9   5   8      101.79      104.70     12.53 o
  -8   5   8        0.78       -0.81      7.29 o
  -7   5   8        4.59        8.14      8.13 o
  -6   5   8      204.48      193.65      9.93 o
  -5   5   8      177.10      187.79      9.74 o
  -4   5   8     1188.61     1172.64     32.86 o
  -3   5   8       60.73       72.00      6.02 o
  -2   5   8       97.67      102.39      7.45 o
  -1   5   8      129.33      140.08      7.72 o
   0   5   8       18.58       17.58      4.49 o
   1   5   8       68.32       61.17      5.64 o
   2   5   8      257.65      292.96     12.60 o
   3   5   8      260.97      265.87     18.36 o
   4   5   8      971.96      939.32     27.91 o
   5   5   8      530.04      512.36     38.19 o
   6   5   8      207.67      208.53     14.57 o
   7   5   8      113.20      124.80     12.30 o
   8   5   8        0.01       -6.62      6.62 o
   9   5   8       59.48       64.20     10.62 o
  10   5   8       79.44       80.60     11.67 o
  11   5   8        0.30       -0.36     11.62 o
  12   5   8       21.00       26.07     11.66 o
  13   5   8       23.86       24.96     11.45 o
  14   5   8       14.82       38.63     18.38 o
 -13   6   8       11.78       23.18     12.98 o
 -12   6   8        0.41       -0.13     10.60 o
 -11   6   8       12.97        6.35     10.28 o
 -10   6   8        0.76        6.43      9.78 o
  -9   6   8      125.38       94.11     23.43 o
  -8   6   8       66.07       56.55     15.25 o
  -7   6   8        0.01       -0.35      7.78 o
  -6   6   8       54.27       59.37      9.07 o
  -5   6   8       15.43       14.04      6.93 o
  -4   6   8      103.84       93.15      8.40 o
  -3   6   8        0.12        0.66      4.85 o
  -2   6   8       12.38       14.16      4.84 o
  -1   6   8       51.26       59.33      7.19 o
   0   6   8       22.08       20.39      5.48 o
   1   6   8       18.78       12.17      5.79 o
   2   6   8      149.28      158.89     10.08 o
   3   6   8        0.06        1.26      5.33 o
   4   6   8      616.96      609.53     36.55 o
   5   6   8      104.08       92.08      9.51 o
   6   6   8       34.20       40.67      9.35 o
   7   6   8       57.50       67.26     11.57 o
   8   6   8        2.51       -3.29      7.65 o
   9   6   8       64.72       56.26     15.24 o
  10   6   8       18.27        5.85      9.41 o
  11   6   8       17.09        2.15      9.39 o
  12   6   8        7.89       13.53     11.33 o
 -12   7   8        5.02       -3.70     12.12 o
 -11   7   8        0.01       -6.94     11.20 o
 -10   7   8        0.14        2.86     13.88 o
  -9   7   8        0.28        7.48     10.03 o
  -8   7   8        1.53        6.01     19.47 o
  -7   7   8        2.67        3.28      8.39 o
  -6   7   8        0.74        5.06      8.09 o
  -5   7   8       88.52       43.29      9.27 o
  -4   7   8       95.79      110.65     13.05 o
  -3   7   8       23.10       18.11      6.92 o
  -2   7   8       33.83       18.24      7.02 o
  -1   7   8       26.26       21.24      7.16 o
   0   7   8        3.00        6.64      6.18 o
   1   7   8       34.06       30.06      7.07 o
   2   7   8       12.66        8.81      6.38 o
   3   7   8       43.54       43.83      7.80 o
   4   7   8        0.40        2.87      7.10 o
   5   7   8        1.48        1.15      6.33 o
   6   7   8       46.96       29.31     10.12 o
   7   7   8        2.15        3.78      9.85 o
   8   7   8        2.15        3.36      8.28 o
   9   7   8       14.77       36.06     10.79 o
  10   7   8       15.68       19.33     11.55 o
  11   7   8        0.88       -7.92     10.87 o
 -10   8   8        0.40       -2.78     12.61 o
  -9   8   8        5.82       -0.87     12.50 o
  -8   8   8        3.07      -15.99     15.99 o
  -7   8   8       10.37       14.79     11.61 o
  -6   8   8       29.52       38.97     11.93 o
  -5   8   8        6.61        1.06      9.59 o
  -4   8   8        3.47       12.62     10.17 o
  -3   8   8        2.66        0.57      8.24 o
  -2   8   8       85.28       84.67     11.90 o
  -1   8   8       37.51       57.77     10.85 o
   0   8   8        0.51       -3.71      7.97 o
   1   8   8        6.41       -2.02      7.56 o
   2   8   8        1.67       -2.62      8.46 o
   3   8   8       19.13       24.59      8.15 o
   4   8   8        9.26       -1.76      9.85 o
   5   8   8        0.03        2.27     11.11 o
   6   8   8       15.60       11.69      9.07 o
   7   8   8       95.86      112.03     13.89 o
   8   8   8       39.69       44.82     12.51 o
   9   8   8        6.60       13.86     11.14 o
  -7   9   8        0.03        7.60     17.45 o
  -6   9   8        0.52       -5.47     13.87 o
  -5   9   8        0.03       -4.12     12.96 o
  -4   9   8        1.27      -14.66     14.66 o
  -3   9   8        0.44       -0.93      9.86 o
  -2   9   8        0.09       -1.46      9.67 o
  -1   9   8        0.00       -7.68     13.02 o
   0   9   8        0.62       -2.44      9.64 o
   1   9   8       25.14       16.69     10.25 o
   2   9   8        0.37        8.29      9.69 o
   3   9   8        1.70       -5.52     10.63 o
   4   9   8       48.73       31.92     13.97 o
   5   9   8       35.75       60.67     14.02 o
   6   9   8        1.03      -15.09     16.64 o
 -16   1   9        5.99        6.12     10.69 o
 -15   1   9      205.99      215.92     16.17 o
 -14   1   9       23.52       30.90      8.76 o
 -13   1   9       29.75       37.43      9.19 o
 -12   1   9        1.05        0.82      6.60 o
 -11   1   9        1.22       -4.94      6.19 o
 -10   1   9      292.30      315.40     17.38 o
  -9   1   9       17.52       14.03      7.77 o
  -8   1   9      132.95      131.85      8.79 o
  -7   1   9      819.72      770.00     23.47 o
  -6   1   9      183.61      167.08      8.82 o
  -5   1   9      227.00      223.21     10.04 o
  -4   1   9       88.31       81.92      4.89 o
  -3   1   9      450.40      415.08     11.82 o
  -2   1   9      509.16      552.84     14.53 o
  -1   1   9       47.41       56.09      4.43 o
   0   1   9      204.09      197.78      7.29 o
   1   1   9       93.96       79.50      7.86 o
   2   1   9       39.60       46.12      5.44 o
   3   1   9        5.65        4.41      3.83 o
   4   1   9     1368.63     1380.62     37.38 o
   5   1   9      338.79      291.05     12.95 o
   6   1   9      263.76      252.98     11.76 o
   7   1   9        0.02       -0.72      6.12 o
   8   1   9       75.62       64.43      7.53 o
   9   1   9        3.42       -2.48      5.39 o
  10   1   9      234.10      208.57     11.82 o
  11   1   9        6.13       10.41      7.86 o
  12   1   9      128.57      124.46     12.23 o
  13   1   9      255.31      272.30     18.82 o
  14   1   9       33.43       74.31     12.97 o
  15   1   9        2.78        3.41     14.27 o
 -16   2   9        0.64      -10.96     11.97 o
 -15   2   9        2.99       -0.32      9.64 o
 -14   2   9       30.16       36.12      9.86 o
 -13   2   9        6.39        6.81      7.85 o
 -12   2   9        0.21        1.89      6.70 o
 -11   2   9       96.92      103.18      9.28 o
 -10   2   9       26.84       21.06      6.87 o
  -9   2   9       46.47       47.55      9.14 o
  -8   2   9       21.81       23.55      5.47 o
  -7   2   9      259.94      249.32     11.33 o
  -6   2   9       11.87       17.07      4.96 o
  -5   2   9        1.96       -3.27      3.27 o
  -4   2   9       39.70       43.18      4.19 o
  -3   2   9      966.88      974.12     23.43 o
  -2   2   9     1384.53     1403.72     32.18 o
  -1   2   9      210.88      231.85      9.64 o
   0   2   9       81.96       73.19      5.72 o
   1   2   9      107.31      123.69      7.31 o
   2   2   9      116.29      101.19      6.89 o
   3   2   9       39.56       32.89      5.75 o
   4   2   9       87.09       93.61      7.10 o
   5   2   9       20.98       12.60      5.85 o
   6   2   9      139.95      156.06     14.11 o
   7   2   9      410.01      385.31     15.23 o
   8   2   9        9.33        6.14      6.52 o
   9   2   9      584.91      536.76     21.61 o
  10   2   9       33.30       41.28      8.29 o
  11   2   9       66.57       73.23     11.14 o
  12   2   9        2.46        9.19      9.25 o
  13   2   9        1.40        0.00      9.18 o
  14   2   9        0.43       -1.27     10.14 o
  15   2   9       41.40       48.43     17.66 o
 -16   3   9        8.77       19.81     15.30 o
 -15   3   9       22.51       33.67     12.43 o
 -14   3   9        5.69       15.96     11.14 o
 -13   3   9        5.40        5.19      9.91 o
 -12   3   9        7.23        6.83      7.82 o
 -11   3   9      210.74      212.55     14.13 o
 -10   3   9        1.87       11.99      6.03 o
  -9   3   9       23.99       13.59      8.25 o
  -8   3   9        0.88       13.36      5.72 o
  -7   3   9        0.65       -3.85      4.94 o
  -6   3   9       71.94       70.08     12.16 o
  -5   3   9      115.31      118.81      8.22 o
  -4   3   9        1.95        4.06      3.37 o
  -3   3   9       35.90       31.41      4.44 o
  -2   3   9        2.07        2.55      3.32 o
  -1   3   9      382.54      377.95     11.58 o
   0   3   9      930.84      950.07     24.95 o
   1   3   9      120.00      124.71      6.56 o
   2   3   9      279.86      230.27     13.55 o
   3   3   9      218.12      212.19     15.09 o
   4   3   9      196.08      206.01     10.87 o
   5   3   9        6.57       -1.65      4.64 o
   6   3   9       16.08       10.26      5.36 o
   7   3   9      194.10      207.41     26.42 o
   8   3   9      341.98      327.96     22.70 o
   9   3   9        8.87       14.62     11.82 o
  10   3   9        5.07       14.28      8.50 o
  11   3   9       34.51       31.78      9.95 o
  12   3   9        0.84       10.42      9.87 o
  13   3   9       17.86       16.36     15.60 o
  14   3   9        0.46        3.09     11.76 o
  15   3   9        7.24       -6.90     14.20 o
 -15   4   9        1.00       -1.61     11.67 o
 -14   4   9        0.11       -5.07     10.38 o
 -13   4   9        1.26      -11.19     11.19 o
 -12   4   9       15.94       21.22     10.06 o
 -11   4   9       22.60        8.41      8.81 o
 -10   4   9        6.19        8.53     10.30 o
  -9   4   9      274.88      279.21     22.82 o
  -8   4   9       31.93       32.36      6.57 o
  -7   4   9      250.17      272.05     17.67 o
  -6   4   9      113.68       95.70      8.18 o
  -5   4   9        3.83        2.07      4.49 o
  -4   4   9       46.33       55.24      6.03 o
  -3   4   9        1.56        0.87      4.03 o
  -2   4   9      375.97      380.12     13.18 o
  -1   4   9      523.90      524.32     14.93 o
   0   4   9      576.88      548.26     15.43 o
   1   4   9       22.23       16.01      3.99 o
   2   4   9      449.88      438.31     13.21 o
   3   4   9      151.54      171.44      9.53 o
   4   4   9       64.07       61.16     11.34 o
   5   4   9       35.35       34.72      8.10 o
   6   4   9      510.55      532.25     31.91 o
   7   4   9      741.11      713.65     29.50 o
   8   4   9      584.72      517.18     24.04 o
   9   4   9        7.40       12.14      8.37 o
  10   4   9      131.75      125.01     16.64 o
  11   4   9       26.67       26.94     10.25 o
  12   4   9       11.79       11.85      9.74 o
  13   4   9        0.56       10.40     10.50 o
  14   4   9       12.34        0.34     11.40 o
 -14   5   9       25.42       30.45     12.61 o
 -13   5   9        0.02        0.09     10.71 o
 -12   5   9       38.71       38.06     11.98 o
 -11   5   9       15.82       15.70     10.18 o
 -10   5   9       21.13       27.89      9.67 o
  -9   5   9      294.53      295.85     19.02 o
  -8   5   9      232.38      226.23     16.18 o
  -7   5   9        2.03        9.35      8.04 o
  -6   5   9       72.60       63.81      7.76 o
  -5   5   9      265.17      261.31     11.63 o
  -4   5   9        2.57        9.41      4.54 o
  -3   5   9        0.33       -3.12      4.27 o
  -2   5   9       12.41        8.34      4.57 o
  -1   5   9      149.79      148.88     10.08 o
   0   5   9       89.72       92.20      7.08 o
   1   5   9       36.58       40.54      7.29 o
   2   5   9      256.58      241.79     14.16 o
   3   5   9      642.93      593.33     24.86 o
   4   5   9       35.49       44.03      8.36 o
   5   5   9       32.70       25.46      7.63 o
   6   5   9       31.74       42.08      9.10 o
   7   5   9        1.22        8.48      7.58 o
   8   5   9        3.73        7.17      7.92 o
   9   5   9        0.60        9.31      8.07 o
  10   5   9        7.61       19.36      9.79 o
  11   5   9        4.13      -10.72     10.72 o
  12   5   9        0.52        1.64     10.50 o
  13   5   9        1.34        4.51     12.59 o
 -13   6   9        0.00        6.57     12.09 o
 -12   6   9        0.29        8.12     10.96 o
 -11   6   9       38.56       23.83     17.54 o
 -10   6   9        1.06      -13.31     13.31 o
  -9   6   9       14.25       15.78     10.63 o
  -8   6   9       14.58       19.90     10.23 o
  -7   6   9        3.34       -0.28      8.36 o
  -6   6   9       22.96        3.81     10.16 o
  -5   6   9       42.10       35.11      8.15 o
  -4   6   9      262.98      267.18     13.24 o
  -3   6   9       43.22       56.29      6.85 o
  -2   6   9        0.35        3.02      4.94 o
  -1   6   9      262.30      260.40     11.77 o
   0   6   9        2.80       -0.10      5.07 o
   1   6   9       45.03       49.18      8.02 o
   2   6   9        8.12        2.70      5.39 o
   3   6   9       15.94       12.38      9.00 o
   4   6   9       31.96       32.99      8.70 o
   5   6   9       45.62       65.59     10.24 o
   6   6   9        0.72       -1.83      7.06 o
   7   6   9      140.50      136.15     13.63 o
   8   6   9        0.46       11.60      8.42 o
   9   6   9       21.60       14.01      9.23 o
  10   6   9        2.22       -2.31      9.59 o
  11   6   9        0.84        4.62     10.07 o
  12   6   9        3.73       -3.70     13.27 o
 -11   7   9       22.04       16.07     12.16 o
 -10   7   9       20.61       39.36     14.67 o
  -9   7   9        6.00       11.56     11.03 o
  -8   7   9       13.34       16.65     11.57 o
  -7   7   9       30.62       29.68     13.05 o
  -6   7   9       70.87       68.23     15.14 o
  -5   7   9        1.72       -2.24      9.87 o
  -4   7   9        7.51        7.74     10.35 o
  -3   7   9       98.97      123.52     11.54 o
  -2   7   9        3.32       -6.64      6.64 o
  -1   7   9       26.50       25.25      7.41 o
   0   7   9        7.08       14.13      8.37 o
   1   7   9       70.57       73.33     12.43 o
   2   7   9      247.63      250.64     27.65 o
   3   7   9        0.04        1.60      7.23 o
   4   7   9       52.95       62.86     19.44 o
   5   7   9       12.78       15.62      8.94 o
   6   7   9       17.96       19.78      9.02 o
   7   7   9        0.04        1.02      8.66 o
   8   7   9        2.35       -8.09      8.51 o
   9   7   9        0.00       19.58     10.08 o
  10   7   9        5.84        9.77     16.31 o
  -9   8   9        2.75       -3.55     19.62 o
  -8   8   9        0.28       -9.27     15.17 o
  -7   8   9        0.02       -3.62     16.05 o
  -6   8   9        9.39       -2.01     10.55 o
  -5   8   9        7.35       14.38     10.96 o
  -4   8   9       48.55       49.89     12.75 o
  -3   8   9        3.38        4.84      9.21 o
  -2   8   9        0.85       -1.99      9.15 o
  -1   8   9        5.53       11.82     14.10 o
   0   8   9        6.26       -0.65      9.09 o
   1   8   9       30.07       49.36      9.86 o
   2   8   9        0.13        1.33      8.93 o
   3   8   9       21.47       30.89      9.69 o
   4   8   9       23.40       40.49     19.22 o
   5   8   9       30.42       16.06      9.50 o
   6   8   9       16.94        1.66      8.64 o
   7   8   9       52.37       75.78     12.82 o
   8   8   9        8.25       15.34     10.64 o
  -6   9   9        0.10       -9.15     12.98 o
  -5   9   9        6.74        8.45     14.12 o
  -4   9   9        1.78       10.16     16.13 o
  -3   9   9        5.32        1.59     12.95 o
  -2   9   9        7.29       19.02     11.30 o
  -1   9   9       57.82       76.39     17.31 o
   0   9   9        4.58       18.03     11.34 o
   1   9   9       13.51       18.42     12.73 o
   2   9   9       11.07        1.09     11.69 o
   3   9   9        7.41       25.61     15.32 o
   4   9   9       11.95       28.18     12.39 o
   5   9   9        7.87       -5.88     10.89 o
 -16   0  10        0.42        2.72     16.30 o
 -15   0  10       11.51       -3.19     14.73 o
 -14   0  10        4.03       -1.16     11.54 o
 -13   0  10      177.48      189.55     18.22 o
 -12   0  10       60.17       48.85     12.42 o
 -11   0  10       27.91       29.30     11.97 o
 -10   0  10      366.58      345.52     21.38 o
  -9   0  10       42.71       47.66      9.85 o
  -8   0  10      251.79      230.58     17.01 o
  -7   0  10        7.57       10.45      7.33 o
  -6   0  10        6.54        1.66      6.68 o
  -5   0  10      127.99      159.90     18.67 o
  -4   0  10      483.77      420.37     52.23 o
  -3   0  10      131.10      127.84      8.82 o
  -2   0  10      105.27       96.38      7.80 o
  -1   0  10      101.34       81.76      7.12 o
   0   0  10      290.94      229.53     14.77 o
   1   0  10      774.25      708.20     30.39 o
   2   0  10     1249.76     1399.63     53.67 o
   3   0  10      257.96      249.15     15.99 o
   4   0  10      346.95      278.05     17.51 o
   5   0  10      336.20      317.73     29.92 o
   6   0  10       97.66      118.83     12.38 o
   7   0  10       19.56       25.49      8.52 o
   8   0  10      102.56      100.06     14.82 o
   9   0  10       76.10       80.00     11.84 o
  10   0  10      403.39      422.11     24.25 o
  11   0  10       49.69       43.47     11.35 o
  12   0  10        5.40        3.01     15.41 o
  13   0  10       19.75       58.28     29.56 o
  14   0  10       29.63       41.38     18.46 o
  15   0  10       42.08       35.81     24.84 o
 -16   1  10        4.66       -0.66     10.79 o
 -15   1  10       11.87       25.83     11.03 o
 -14   1  10        0.03        7.81      8.15 o
 -13   1  10        6.67       18.59      7.76 o
 -12   1  10       89.62       92.94      9.91 o
 -11   1  10       12.01        6.31      6.41 o
 -10   1  10        1.25       -3.94      5.75 o
  -9   1  10        0.52        7.09      5.40 o
  -8   1  10       27.41       32.33      6.89 o
  -7   1  10        1.45        6.93      4.82 o
  -6   1  10       18.14       15.93      4.87 o
  -5   1  10       14.38        7.61      4.39 o
  -4   1  10      375.76      325.01     11.44 o
  -3   1  10       35.38       35.86      4.23 o
  -2   1  10        1.07        2.79      3.21 o
  -1   1  10      163.78      163.58      7.17 o
   0   1  10        1.09       10.53      4.25 o
   1   1  10      146.80      152.35     10.37 o
   2   1  10      225.44      221.34     13.37 o
   3   1  10      256.13      269.80     14.05 o
   4   1  10       90.89       93.79      7.65 o
   5   1  10       17.20       21.44      5.58 o
   6   1  10       40.35       44.56      6.75 o
   7   1  10        5.50       12.42      5.67 o
   8   1  10        2.35        2.66      5.63 o
   9   1  10      176.92      168.67     10.79 o
  10   1  10      470.45      466.41     18.12 o
  11   1  10        0.29        0.29      9.11 o
  12   1  10       34.35       30.92      9.16 o
  13   1  10        1.11       12.23      9.76 o
  14   1  10        0.05      -11.38     11.38 o
  15   1  10        5.24        9.42     14.08 o
 -15   2  10       25.00       39.28     11.05 o
 -14   2  10        8.95       11.36      9.16 o
 -13   2  10        0.30       -0.79      9.04 o
 -12   2  10        0.26       -3.77      7.42 o
 -11   2  10      165.21      149.93     10.90 o
 -10   2  10       61.27       70.47      8.45 o
  -9   2  10       38.38       53.97      7.30 o
  -8   2  10      325.61      311.08     22.42 o
  -7   2  10        0.98        3.99      4.98 o
  -6   2  10        6.19        4.03      5.25 o
  -5   2  10        0.03        7.57      4.83 o
  -4   2  10        0.12       -0.51      3.71 o
  -3   2  10      558.76      540.61     17.41 o
  -2   2  10       79.71       87.67      5.50 o
  -1   2  10      483.66      476.35     13.57 o
   0   2  10      188.03      174.03      9.15 o
   1   2  10      542.48      505.21     17.82 o
   2   2  10       12.27       10.58      5.72 o
   3   2  10        0.05       -4.11      4.11 o
   4   2  10      473.49      457.49     16.48 o
   5   2  10        1.82       -0.62      5.64 o
   6   2  10       95.53      109.17     11.58 o
   7   2  10      241.29      262.13     14.29 o
   8   2  10       58.46       54.38      7.26 o
   9   2  10      118.04      114.86     10.76 o
  10   2  10        5.56       17.18      8.54 o
  11   2  10       73.60       52.51     11.97 o
  12   2  10        0.02        1.26      8.89 o
  13   2  10        0.58       -8.82      8.82 o
  14   2  10        4.79       15.06     12.16 o
 -15   3  10        0.30        5.45     13.45 o
 -14   3  10        0.01       13.11     11.42 o
 -13   3  10       32.47       46.09     11.77 o
 -12   3  10        7.88        1.96      7.81 o
 -11   3  10       42.82       44.95      9.65 o
 -10   3  10      130.09      128.95     10.12 o
  -9   3  10      187.43      195.78     11.45 o
  -8   3  10       21.10       28.55      6.38 o
  -7   3  10      260.59      277.03     12.73 o
  -6   3  10       18.97       14.94      5.58 o
  -5   3  10      432.38      418.75     15.69 o
  -4   3  10      120.91      108.25      7.24 o
  -3   3  10       12.43       16.43      4.07 o
  -2   3  10       18.88       17.70      4.14 o
  -1   3  10       32.36       27.26      4.55 o
   0   3  10       21.52       19.53      4.81 o
   1   3  10       23.87       18.08      4.93 o
   2   3  10      297.35      282.37     17.35 o
   3   3  10     1107.21     1081.10     30.97 o
   4   3  10       27.13       33.48      6.14 o
   5   3  10        9.60        6.18      5.16 o
   6   3  10        5.97        1.50      5.25 o
   7   3  10       70.34       55.73     16.93 o
   8   3  10       18.88       29.54      8.54 o
   9   3  10       92.05       82.76     11.32 o
  10   3  10      277.80      287.79     20.18 o
  11   3  10       91.07       86.36     12.66 o
  12   3  10       23.56       38.13     11.30 o
  13   3  10        2.60       26.49     12.01 o
  14   3  10        9.32       29.57     12.37 o
 -14   4  10        0.22        0.94     11.14 o
 -13   4  10       20.58       18.94     11.08 o
 -12   4  10       11.00       26.23     10.87 o
 -11   4  10       70.26       71.22     11.69 o
 -10   4  10       50.34       48.54      9.47 o
  -9   4  10        8.40       13.62      7.27 o
  -8   4  10        3.66        6.60      6.33 o
  -7   4  10       79.73       59.69      7.58 o
  -6   4  10      112.14      108.32     10.56 o
  -5   4  10      196.77      209.99     11.17 o
  -4   4  10       67.75       76.16      6.81 o
  -3   4  10       52.82       53.68      5.66 o
  -2   4  10       41.75       50.56      5.52 o
  -1   4  10      115.66      113.28      7.44 o
   0   4  10      141.47      145.14      8.36 o
   1   4  10      110.12      118.57      8.17 o
   2   4  10      680.08      616.43     20.01 o
   3   4  10      593.91      534.81     25.49 o
   4   4  10       86.74      106.43     11.66 o
   5   4  10       39.71       29.79      8.50 o
   6   4  10       86.73      116.12     11.93 o
   7   4  10      352.23      353.72     19.32 o
   8   4  10       43.83       48.15      9.94 o
   9   4  10       12.11       16.50      8.73 o
  10   4  10        0.82        5.81     11.38 o
  11   4  10       39.21       40.74     11.46 o
  12   4  10        0.86       -6.18      9.82 o
  13   4  10        0.68       21.29     11.52 o
 -13   5  10       39.24       40.05     13.13 o
 -12   5  10       54.35       39.22     11.92 o
 -11   5  10       20.90       31.86     11.32 o
 -10   5  10       19.99       17.86      9.76 o
  -9   5  10        9.36       10.98      9.09 o
  -8   5  10        2.11       -0.81      9.94 o
  -7   5  10       23.92       34.52      8.48 o
  -6   5  10        1.63       -1.17      6.44 o
  -5   5  10        5.64       12.95      6.05 o
  -4   5  10       17.53       10.00      7.98 o
  -3   5  10      128.16      134.62      9.12 o
  -2   5  10       74.18       74.50      7.18 o
  -1   5  10       65.99       72.72      8.07 o
   0   5  10        0.03       -4.64      4.64 o
   1   5  10        4.52       -0.69      5.41 o
   2   5  10       26.96       13.92      6.28 o
   3   5  10       90.50       72.28      9.84 o
   4   5  10       23.90       34.15      8.25 o
   5   5  10       43.55       24.23      8.63 o
   6   5  10        3.40       -0.10      7.01 o
   7   5  10        9.94        8.59      7.89 o
   8   5  10       10.56        4.70      8.25 o
   9   5  10        2.66        1.53      8.64 o
  10   5  10       53.72       58.05     12.43 o
  11   5  10       36.09       26.89     11.15 o
  12   5  10        1.26       -2.03     10.81 o
 -12   6  10        8.05       10.45     12.46 o
 -11   6  10        0.01       -1.50     11.57 o
 -10   6  10       45.35       50.72     12.66 o
  -9   6  10        5.19        3.02      9.77 o
  -8   6  10       17.82       11.40     10.15 o
  -7   6  10       29.19       14.85      9.64 o
  -6   6  10        0.60       -8.27     14.76 o
  -5   6  10        0.02       -6.98      6.98 o
  -4   6  10      128.34      116.95      9.04 o
  -3   6  10      157.08      144.63     14.00 o
  -2   6  10        5.47        8.83      5.50 o
  -1   6  10        1.02       -0.10      5.48 o
   0   6  10        8.96        5.70      5.75 o
   1   6  10      166.93      181.00     23.64 o
   2   6  10       15.55       21.36      7.23 o
   3   6  10        1.46        6.39      6.76 o
   4   6  10     1261.38     1231.44     44.60 o
   5   6  10      406.92      410.95     21.64 o
   6   6  10      184.12      159.18     14.63 o
   7   6  10        1.36        0.63      7.87 o
   8   6  10        0.05        0.15      8.59 o
   9   6  10      100.73      136.79     24.87 o
  10   6  10        0.13       -9.31      9.31 o
  11   6  10        0.03       -7.17     10.45 o
 -10   7  10        1.45       11.43     12.16 o
  -9   7  10        4.68       -3.04     12.60 o
  -8   7  10       39.90       49.25     16.35 o
  -7   7  10       48.93       52.19     14.05 o
  -6   7  10       41.03       42.39     12.56 o
  -5   7  10       39.02       46.87     12.09 o
  -4   7  10        0.09        8.54      9.23 o
  -3   7  10       22.54       26.56     10.39 o
  -2   7  10        8.27       13.68      7.26 o
  -1   7  10        9.62       10.20      7.27 o
   0   7  10       45.62       41.54      9.00 o
   1   7  10       90.18      110.66     12.19 o
   2   7  10      114.31      129.43     13.02 o
   3   7  10       19.36        5.38      9.30 o
   4   7  10       18.37        7.05     10.48 o
   5   7  10       14.05       28.72      9.57 o
   6   7  10        5.93       -1.95      9.15 o
   7   7  10        0.11       -5.05      8.19 o
   8   7  10       78.71       91.40     14.97 o
   9   7  10        0.40       17.78     22.16 o
  -8   8  10       33.81       30.00     23.88 o
  -7   8  10        1.31       -3.27     16.64 o
  -6   8  10        0.06       32.46     20.00 o
  -5   8  10        0.82       13.68     11.32 o
  -4   8  10        7.77       15.18     17.62 o
  -3   8  10        2.80       -1.13     11.63 o
  -2   8  10       26.77       31.33     12.95 o
  -1   8  10        7.15       11.36     10.09 o
   0   8  10        0.20       -6.73     10.61 o
   1   8  10       99.69      128.88     28.61 o
   2   8  10       21.02       48.38     16.42 o
   3   8  10        9.63       20.58      9.09 o
   4   8  10        2.20       -4.93      8.48 o
   5   8  10        8.02       27.53     10.84 o
   6   8  10       11.76       -0.03     14.95 o
   7   8  10       29.80       24.08     11.32 o
  -4   9  10       10.27       14.88     15.02 o
  -3   9  10       10.39       24.16     15.63 o
  -2   9  10        0.72       -5.49     22.60 o
  -1   9  10        7.63      -12.36     12.47 o
   0   9  10        0.01       12.86     14.35 o
   1   9  10       16.37       17.47     15.05 o
   2   9  10        7.82       22.55     12.87 o
   3   9  10       37.62       37.98     13.25 o
 -15   1  11       29.48       12.51     13.00 o
 -14   1  11        5.74       14.75      9.03 o
 -13   1  11      105.24      125.43     12.03 o
 -12   1  11        1.43        6.86      8.34 o
 -11   1  11        8.71       -1.51      6.70 o
 -10   1  11       25.36       22.38      6.84 o
  -9   1  11        0.48       -5.30      5.30 o
  -8   1  11      457.67      431.82     16.54 o
  -7   1  11      119.19      112.72      8.43 o
  -6   1  11       18.76       18.75      5.54 o
  -5   1  11      170.18      199.25     10.31 o
  -4   1  11        0.02        6.89      4.66 o
  -3   1  11       17.66       15.45      4.76 o
  -2   1  11       82.25      104.63      7.38 o
  -1   1  11      103.07      113.82      8.09 o
   0   1  11      196.37      178.01     15.78 o
   1   1  11      468.59      506.61     17.48 o
   2   1  11     1068.17     1112.64     31.80 o
   3   1  11       39.76       35.29      6.91 o
   4   1  11      220.28      235.30     11.91 o
   5   1  11       35.10       49.34      7.06 o
   6   1  11       28.17       27.12      6.44 o
   7   1  11       34.34       26.53      6.46 o
   8   1  11        0.02       -0.87      5.64 o
   9   1  11      117.08      121.01     15.16 o
  10   1  11      280.23      282.38     15.99 o
  11   1  11        0.03       -6.95      6.95 o
  12   1  11       19.77       24.59      9.16 o
  13   1  11       28.82       42.70     11.62 o
  14   1  11        3.94       -7.79     18.02 o
 -15   2  11       41.42       46.07     12.24 o
 -14   2  11       17.11       13.96     10.08 o
 -13   2  11       25.11       29.32      9.71 o
 -12   2  11       25.37       35.72      8.42 o
 -11   2  11       30.48       31.13      7.86 o
 -10   2  11       36.52       34.08      7.56 o
  -9   2  11      230.26      218.24     12.14 o
  -8   2  11        6.19        4.40      5.48 o
  -7   2  11       24.43       37.01      6.58 o
  -6   2  11       15.39       23.25      6.00 o
  -5   2  11       84.89       73.84      7.50 o
  -4   2  11      152.07      140.41     10.20 o
  -3   2  11       39.83       43.93      5.97 o
  -2   2  11      535.95      506.16     17.02 o
  -1   2  11     2171.83     2234.71     58.02 o
   0   2  11      484.26      492.31     22.01 o
   1   2  11      106.72      109.79      8.91 o
   2   2  11       13.46       13.09      5.08 o
   3   2  11       77.33       73.87      7.57 o
   4   2  11        5.26        4.84      6.94 o
   5   2  11        3.82        4.88      5.32 o
   6   2  11       65.70       63.37     10.18 o
   7   2  11      297.86      279.99     17.58 o
   8   2  11       67.55       66.54      8.12 o
   9   2  11      207.72      167.86     12.82 o
  10   2  11       50.00       62.45     10.89 o
  11   2  11        7.44        7.41      9.12 o
  12   2  11       31.38       43.33     11.20 o
  13   2  11       23.85        9.63     10.68 o
  14   2  11        0.03       -3.39     11.29 o
 -14   3  11        8.97        5.22     12.70 o
 -13   3  11        0.72       -3.06      8.74 o
 -12   3  11        2.60        4.75      8.46 o
 -11   3  11       75.22       69.13     10.49 o
 -10   3  11      149.09      146.86     12.07 o
  -9   3  11       47.68       47.82      8.67 o
  -8   3  11       10.46        2.03      5.65 o
  -7   3  11       31.59       24.38      6.54 o
  -6   3  11        8.58       11.14      5.83 o
  -5   3  11       51.14       34.79      8.03 o
  -4   3  11      381.78      395.57     15.31 o
  -3   3  11      746.56      721.23     20.74 o
  -2   3  11      598.94      584.66     19.13 o
  -1   3  11        7.48       -0.58      4.42 o
   0   3  11       10.89        8.50      4.87 o
   1   3  11      130.95      122.14      9.38 o
   2   3  11       12.21       14.10      5.55 o
   3   3  11       10.17       13.30      5.48 o
   4   3  11       54.50       55.42     10.10 o
   5   3  11      163.72      156.25     10.05 o
   6   3  11       78.12       75.30      8.85 o
   7   3  11      139.42      136.60     13.12 o
   8   3  11       94.99       74.33     10.91 o
   9   3  11       33.87       51.13     11.25 o
  10   3  11       81.44       84.50     13.87 o
  11   3  11        0.00        7.96      9.79 o
  12   3  11       19.58       10.77     10.71 o
  13   3  11        0.58        5.51     10.91 o
 -14   4  11        1.04       14.90     12.17 o
 -13   4  11        7.53        9.07     11.04 o
 -12   4  11       79.86       85.26     13.39 o
 -11   4  11       32.40       57.69     12.04 o
 -10   4  11       20.22       27.37      9.11 o
  -9   4  11       91.13       72.56     10.20 o
  -8   4  11       26.61       16.03      7.70 o
  -7   4  11       25.91       20.81      6.34 o
  -6   4  11       47.19       30.35      6.87 o
  -5   4  11        9.66       19.02      6.09 o
  -4   4  11      380.95      351.61     13.39 o
  -3   4  11      159.77      157.08      9.07 o
  -2   4  11      642.50      622.27     19.09 o
  -1   4  11      137.68      128.40      8.83 o
   0   4  11       47.40       43.33      7.20 o
   1   4  11        8.86        2.31      5.09 o
   2   4  11      759.66      749.36     23.63 o
   3   4  11      299.44      298.29     13.39 o
   4   4  11       77.67       91.99     10.81 o
   5   4  11       65.99       82.70     13.05 o
   6   4  11        3.24        9.25      8.52 o
   7   4  11       41.55       37.68      9.32 o
   8   4  11        1.16       -2.80      9.02 o
   9   4  11        1.76       -7.17      7.17 o
  10   4  11        8.77        9.71      9.09 o
  11   4  11       43.73       39.81     14.78 o
  12   4  11       16.24       24.67     11.68 o
 -13   5  11        5.08        1.04     11.89 o
 -12   5  11        5.63        4.20     11.88 o
 -11   5  11        7.47        4.72     10.61 o
 -10   5  11       40.67       32.74     11.16 o
  -9   5  11        4.09        4.82      9.93 o
  -8   5  11       10.53       18.07      9.82 o
  -7   5  11        5.69        9.13      9.53 o
  -6   5  11        5.95        2.19      6.38 o
  -5   5  11        7.05        0.50      6.29 o
  -4   5  11      158.22      174.29      9.97 o
  -3   5  11       43.89       42.41      6.45 o
  -2   5  11       42.62       50.03      6.59 o
  -1   5  11        0.09       -0.95      4.88 o
   0   5  11       27.03       19.93      6.54 o
   1   5  11       83.16       84.38      9.10 o
   2   5  11       26.02       29.83      9.82 o
   3   5  11        0.32        2.05      6.24 o
   4   5  11       10.88        7.43      7.53 o
   5   5  11      248.89      227.75     16.28 o
   6   5  11       98.72       79.99     11.41 o
   7   5  11        1.11        1.26     10.31 o
   8   5  11        0.16       -7.92      7.92 o
   9   5  11       26.08       40.78     14.29 o
  10   5  11        3.03        1.14      9.10 o
  11   5  11        2.66       -3.78     10.90 o
 -11   6  11        6.69       10.15     19.09 o
 -10   6  11       16.93       29.57     14.66 o
  -9   6  11        7.25        9.73     10.58 o
  -8   6  11        1.81       -5.17     10.59 o
  -7   6  11        0.15        9.82     10.08 o
  -6   6  11       28.25       39.64     10.87 o
  -5   6  11        6.47       12.51     10.06 o
  -4   6  11        4.36        8.09      7.26 o
  -3   6  11       15.16       31.79      7.71 o
  -2   6  11        6.72       19.26      6.69 o
  -1   6  11       43.48       32.18      7.67 o
   0   6  11        0.38        7.02      9.29 o
   1   6  11        1.58       -1.88      6.75 o
   2   6  11        1.47       -2.88      7.50 o
   3   6  11        4.99       14.44      8.21 o
   4   6  11        1.21       -0.58      7.53 o
   5   6  11        5.85       10.91      8.39 o
   6   6  11       15.98       15.44      9.17 o
   7   6  11        6.72       10.13     10.06 o
   8   6  11       40.93       45.72     11.36 o
   9   6  11       80.05      104.42     14.16 o
  10   6  11        5.70       11.70     10.96 o
  -9   7  11        5.48       -5.60     12.11 o
  -8   7  11       26.92       30.76     13.00 o
  -7   7  11       18.03       18.77     11.71 o
  -6   7  11        0.01        1.80     13.72 o
  -5   7  11        7.54      -10.69     14.06 o
  -4   7  11        4.80       15.80     10.51 o
  -3   7  11       21.98       40.56     11.70 o
  -2   7  11       14.69       10.80     11.78 o
  -1   7  11       50.07       56.44     10.12 o
   0   7  11        0.24        2.36      7.79 o
   1   7  11        0.62        0.64     12.02 o
   2   7  11       17.74       23.90      9.35 o
   3   7  11       12.66       16.61      8.70 o
   4   7  11        3.74       -3.69      8.54 o
   5   7  11        5.19        8.83      8.68 o
   6   7  11        0.15       11.01      9.16 o
   7   7  11        5.68        2.77      9.42 o
   8   7  11        4.89       17.44     11.19 o
  -7   8  11       10.40       11.05     25.12 o
  -6   8  11        0.11       34.38     25.05 o
  -5   8  11        0.77        5.03     14.69 o
  -4   8  11        6.14       14.78     13.83 o
  -3   8  11        9.51       -1.68     16.29 o
  -2   8  11        0.17       14.08     20.29 o
  -1   8  11        0.02       16.76     16.42 o
   0   8  11        2.45       13.92     19.95 o
   1   8  11       19.62       30.74     14.29 o
   2   8  11        0.11       -9.21      9.21 o
   3   8  11       51.61       71.74     20.57 o
   4   8  11        0.32       -2.49      9.59 o
   5   8  11       31.00       52.40     11.97 o
   6   8  11        0.08        5.02     24.93 o
 -15   0  12       64.69      108.88     19.29 o
 -14   0  12       39.37       51.99     28.15 o
 -13   0  12      326.21      353.43     25.15 o
 -12   0  12      228.49      217.48     19.80 o
 -11   0  12       27.50       26.28     10.95 o
 -10   0  12       34.43       37.34     11.34 o
  -9   0  12       13.30       20.78     10.32 o
  -8   0  12      180.10      150.56     14.35 o
  -7   0  12        3.76        3.42      7.52 o
  -6   0  12       44.46       45.40     13.45 o
  -5   0  12     2309.30     2353.81     87.56 o
  -4   0  12     1249.60     1109.09     56.06 o
  -3   0  12     1839.57     1755.25     82.97 o
  -2   0  12     1706.86     1715.32     65.20 o
  -1   0  12       57.07       67.45      9.90 o
   0   0  12      470.05      468.13     30.39 o
   1   0  12        7.39       10.45     13.47 o
   2   0  12      556.20      543.51     26.84 o
   3   0  12       23.00       18.28      9.72 o
   4   0  12      759.94      727.48     33.37 o
   5   0  12      304.51      295.12     25.51 o
   6   0  12      479.28      466.95     25.03 o
   7   0  12      210.54      200.31     16.54 o
   8   0  12      126.62      129.89     14.41 o
   9   0  12        0.86        1.11      9.39 o
  10   0  12       86.55       85.74     24.75 o
  11   0  12        0.14       20.30     14.09 o
  12   0  12        6.42       33.77     26.48 o
  13   0  12        5.29       25.57     26.35 o
 -14   1  12        1.33        6.95      9.08 o
 -13   1  12        0.15        6.79      8.33 o
 -12   1  12      119.41      130.82     11.76 o
 -11   1  12        5.15        6.50      7.14 o
 -10   1  12       15.66       25.25      9.01 o
  -9   1  12        3.47       14.66      6.44 o
  -8   1  12       33.27       35.31      6.73 o
  -7   1  12       30.34       21.13      6.69 o
  -6   1  12       15.37       17.25      5.80 o
  -5   1  12        1.70        5.31      5.35 o
  -4   1  12      257.24      221.55     19.98 o
  -3   1  12       46.63       47.61      8.04 o
  -2   1  12       14.69       14.18      5.02 o
  -1   1  12       37.68       30.80      5.89 o
   0   1  12       63.89       62.19      7.05 o
   1   1  12        4.72        2.67      5.21 o
   2   1  12       80.94       78.50      7.82 o
   3   1  12       36.16       48.92      6.96 o
   4   1  12        0.06       -5.38      5.53 o
   5   1  12        3.90       -2.45      5.41 o
   6   1  12       96.07      106.05      8.92 o
   7   1  12       29.35       28.50      7.05 o
   8   1  12        1.57        2.32      6.87 o
   9   1  12        2.71        5.24      6.85 o
  10   1  12        0.47        3.42      9.85 o
  11   1  12        2.38       16.43      8.66 o
  12   1  12        0.46       -7.18      8.93 o
  13   1  12       36.02       28.44     11.45 o
 -14   2  12        3.98        7.84     11.66 o
 -13   2  12       86.99      114.67     13.05 o
 -12   2  12        0.98        8.76      8.44 o
 -11   2  12        1.05       -3.34      7.27 o
 -10   2  12        4.27        7.79      6.72 o
  -9   2  12       48.31       27.61      7.07 o
  -8   2  12        0.01        3.23      5.52 o
  -7   2  12       31.38       34.98      7.71 o
  -6   2  12       54.02       53.23      7.37 o
  -5   2  12       24.88       26.40      6.38 o
  -4   2  12      261.79      251.24     15.00 o
  -3   2  12       21.16       -5.31      5.72 o
  -2   2  12       24.24       20.69      6.08 o
  -1   2  12      107.98       90.33      8.56 o
   0   2  12      317.77      328.02     20.13 o
   1   2  12      169.08      176.69     10.31 o
   2   2  12       23.15       24.96      6.22 o
   3   2  12       30.49       37.05      6.77 o
   4   2  12      191.53      198.43     13.47 o
   5   2  12        0.08       -5.04      5.04 o
   6   2  12      116.24      126.86      9.66 o
   7   2  12       20.85       23.63      6.75 o
   8   2  12        4.65       20.68      7.77 o
   9   2  12       71.63       63.02     16.24 o
  10   2  12       83.94       90.08     12.42 o
  11   2  12       35.21       40.15     11.23 o
  12   2  12       25.11       34.83     10.95 o
  13   2  12       25.54       52.02     13.10 o
 -14   3  12       17.95       25.31     13.07 o
 -13   3  12       46.57       42.73     10.95 o
 -12   3  12       51.39       34.26     10.55 o
 -11   3  12        0.00        3.39      8.51 o
 -10   3  12       19.17       13.29      7.48 o
  -9   3  12       38.88       64.89      8.71 o
  -8   3  12        0.03        6.53      6.32 o
  -7   3  12       58.85       57.10      7.76 o
  -6   3  12      206.21      217.66     11.95 o
  -5   3  12      320.34      311.90     16.34 o
  -4   3  12      517.19      489.95     22.34 o
  -3   3  12      439.30      441.83     23.91 o
  -2   3  12       49.81       44.81     12.42 o
  -1   3  12        2.24        3.95      5.01 o
   0   3  12       80.54       92.72      8.68 o
   1   3  12      313.60      276.16     12.80 o
   2   3  12      127.05      116.67      9.04 o
   3   3  12      358.78      400.05     15.98 o
   4   3  12        5.26        9.49      5.81 o
   5   3  12       18.51       16.61      6.48 o
   6   3  12        0.04       -6.96      6.96 o
   7   3  12        0.16        1.66      7.66 o
   8   3  12      290.85      285.83     18.10 o
   9   3  12       28.55       31.34      9.96 o
  10   3  12       61.22       85.85     16.23 o
  11   3  12      125.53      139.45     21.37 o
  12   3  12       26.50       32.85     11.75 o
 -13   4  12        4.31       10.49     12.25 o
 -12   4  12        6.08        2.72     10.42 o
 -11   4  12       28.19       10.83     10.23 o
 -10   4  12       65.17       96.74     13.55 o
  -9   4  12      103.28      111.75     12.09 o
  -8   4  12       16.99       23.27      7.82 o
  -7   4  12        1.94       -0.09      6.33 o
  -6   4  12      120.00      101.20      9.43 o
  -5   4  12        1.69        9.24      8.28 o
  -4   4  12      154.77      167.25     13.15 o
  -3   4  12      226.25      213.58     14.24 o
  -2   4  12      142.57      163.80     11.08 o
  -1   4  12       76.90       85.87      7.97 o
   0   4  12        2.29        6.38      5.39 o
   1   4  12        5.05        5.23      5.71 o
   2   4  12      657.93      621.16     21.08 o
   3   4  12       41.11       51.10      8.45 o
   4   4  12       22.57       17.40     10.22 o
   5   4  12       47.48       46.29      9.95 o
   6   4  12        0.03        0.16      9.35 o
   7   4  12       10.93       14.65      8.46 o
   8   4  12        6.97       14.85      9.50 o
   9   4  12        0.30       -8.78      8.78 o
  10   4  12       76.91       62.50     15.57 o
  11   4  12        5.41       14.90     10.96 o
  12   4  12        2.07      -26.41     26.41 o
 -12   5  12       10.48        2.66     12.07 o
 -11   5  12        9.56       16.23     12.03 o
 -10   5  12        9.78       31.71     11.47 o
  -9   5  12       24.56       33.55     11.34 o
  -8   5  12        0.48        7.74     11.05 o
  -7   5  12       82.05       91.93     13.59 o
  -6   5  12        3.93        1.37      7.25 o
  -5   5  12      197.80      190.82     17.38 o
  -4   5  12       61.32       72.26     12.09 o
  -3   5  12       19.84       14.77      6.72 o
  -2   5  12       31.44       31.25      7.25 o
  -1   5  12       16.02       28.79      6.53 o
   0   5  12        1.06       -5.74      5.74 o
   1   5  12      115.09      138.72     12.82 o
   2   5  12        6.61        8.46      9.31 o
   3   5  12       54.20       74.67     10.79 o
   4   5  12       20.59        9.92      7.79 o
   5   5  12        0.67       -6.89      6.89 o
   6   5  12       15.16       10.66      8.79 o
   7   5  12       17.06       -4.47      8.59 o
   8   5  12        3.16       13.95     10.07 o
   9   5  12       15.60       18.27     10.61 o
  10   5  12       14.35        9.84     11.05 o
 -10   6  12        5.12      -11.20     11.20 o
  -9   6  12       36.34       27.33     25.15 o
  -8   6  12        7.70       16.42     22.61 o
  -7   6  12       27.61       35.29     11.81 o
  -6   6  12        6.43       28.21     11.34 o
  -5   6  12        2.16        9.50     12.31 o
  -4   6  12       13.09        3.38      8.41 o
  -3   6  12       12.40        9.58      8.59 o
  -2   6  12        5.65        6.58      8.51 o
  -1   6  12       10.17       19.54      7.75 o
   0   6  12       50.75       56.48      9.79 o
   1   6  12       12.32        7.12      8.23 o
   2   6  12       59.78       64.31     10.46 o
   3   6  12       63.31       48.40     10.02 o
   4   6  12       84.06       85.23     19.23 o
   5   6  12       51.72       53.99     11.15 o
   6   6  12        0.02       -1.88      8.31 o
   7   6  12        0.66       10.38     13.65 o
   8   6  12       28.16       27.61     10.87 o
   9   6  12        5.09        7.49     11.32 o
  -8   7  12        0.18       -7.97     22.17 o
  -7   7  12        0.00      -12.07     12.07 o
  -6   7  12       21.01       -7.97     15.10 o
  -5   7  12        9.00       41.12     21.06 o
  -4   7  12        1.81       17.74     27.48 o
  -3   7  12       53.33       50.43     15.80 o
  -2   7  12        1.58       13.11     11.70 o
  -1   7  12       31.45       52.19     23.03 o
   0   7  12        0.30        0.95      8.25 o
   1   7  12        4.39       -7.85      7.85 o
   2   7  12        3.91       -3.42      8.90 o
   3   7  12        0.31        9.62     10.79 o
   4   7  12        0.04        1.37     11.75 o
   5   7  12        9.99       13.18     10.74 o
   6   7  12        0.34       -8.95      8.95 o
   7   7  12       10.15       18.26     10.92 o
  -5   8  12       23.84       -6.83     23.63 o
  -2   8  12       44.72      109.06     25.48 o
  -1   8  12        2.07       10.08     15.99 o
   0   8  12        7.19        4.89     11.61 o
   1   8  12       12.96       37.75     12.29 o
   2   8  12       23.45       24.35     12.30 o
   3   8  12        8.29       10.74     10.52 o
   4   8  12       22.23       35.56     25.90 o
 -14   1  13        0.25        7.14     10.57 o
 -13   1  13        0.24        5.19      9.94 o
 -12   1  13       14.60       22.36      8.40 o
 -11   1  13        8.20        0.81      7.42 o
 -10   1  13       71.60       73.27      9.27 o
  -9   1  13       42.82       60.01      8.42 o
  -8   1  13       99.62      111.71      9.73 o
  -7   1  13       43.02       34.65      7.05 o
  -6   1  13       26.62       19.67      7.39 o
  -5   1  13        2.81       -6.05      6.05 o
  -4   1  13      404.49      391.40     25.38 o
  -3   1  13        0.40        3.44      8.63 o
  -2   1  13      109.47      115.56     11.09 o
  -1   1  13      999.85     1061.97     31.18 o
   0   1  13      242.95      255.86     12.66 o
   1   1  13       60.76       79.57      8.08 o
   2   1  13        3.87        6.05      6.01 o
   3   1  13      111.99      110.63      9.25 o
   4   1  13        9.83        9.07      6.07 o
   5   1  13       15.68       14.52      6.58 o
   6   1  13       56.75       69.15      8.35 o
   7   1  13      290.10      293.75     14.73 o
   8   1  13       52.13       41.96      8.24 o
   9   1  13      110.62      123.25     10.89 o
  10   1  13       45.46       51.16     14.80 o
  11   1  13        4.63       -7.41     10.21 o
  12   1  13        0.32        1.70     10.26 o
 -13   2  13       18.19       18.51     10.51 o
 -12   2  13       23.38       46.19      9.47 o
 -11   2  13       93.65      101.91     11.23 o
 -10   2  13       14.90       24.36      7.76 o
  -9   2  13       23.01       12.79      6.78 o
  -8   2  13       54.25       64.40      9.34 o
  -7   2  13      111.27       91.22      8.94 o
  -6   2  13      136.96      157.19     14.45 o
  -5   2  13      191.60      157.54     12.82 o
  -4   2  13       38.80       26.56     12.27 o
  -3   2  13      294.97      271.90     20.92 o
  -2   2  13        1.54        5.63      6.83 o
  -1   2  13       88.62       89.58      8.27 o
   0   2  13     1185.68     1126.54     32.93 o
   1   2  13       37.10       28.74      6.77 o
   2   2  13       23.90       25.90      6.29 o
   3   2  13      125.89      138.11      9.97 o
   4   2  13      142.33      165.35     18.72 o
   5   2  13      118.09       99.69      9.24 o
   6   2  13       71.35       96.27      9.46 o
   7   2  13        8.72       11.43      6.92 o
   8   2  13      381.84      382.82     22.72 o
   9   2  13       43.05       63.49     13.54 o
  10   2  13        0.24       12.00      9.54 o
  11   2  13        1.73        2.22      9.59 o
  12   2  13        1.28      -10.45     10.45 o
 -13   3  13       18.75        2.74     10.60 o
 -12   3  13        1.56        7.02     10.04 o
 -11   3  13        2.89       16.22     10.82 o
 -10   3  13      143.22      171.00     13.97 o
  -9   3  13       18.73       21.13      7.66 o
  -8   3  13       63.67       75.12      9.22 o
  -7   3  13        4.39       11.25      7.10 o
  -6   3  13        2.59        2.71      7.44 o
  -5   3  13        4.64       -5.58      7.25 o
  -4   3  13       28.38       14.91      7.15 o
  -3   3  13      121.18      106.54     10.90 o
  -2   3  13       51.70       52.01      7.67 o
  -1   3  13      183.42      198.87     12.46 o
   0   3  13        1.66       -1.14      5.47 o
   1   3  13        1.76        7.41      5.83 o
   2   3  13        1.50        4.00      5.60 o
   3   3  13       39.07       34.97      7.03 o
   4   3  13       90.00       81.79     11.63 o
   5   3  13       10.22        0.31      6.19 o
   6   3  13        4.26       -7.18      7.64 o
   7   3  13       51.18       65.82     10.51 o
   8   3  13       16.97       33.85      9.98 o
   9   3  13       13.03        8.68      9.67 o
  10   3  13       26.21       15.67     10.34 o
  11   3  13        1.45       10.43     11.10 o
 -12   4  13        1.12       -5.76     11.58 o
 -11   4  13        4.23       29.22     11.32 o
 -10   4  13      175.65      177.72     16.59 o
  -9   4  13        0.15        2.77      8.97 o
  -8   4  13       78.50       64.34      9.49 o
  -7   4  13       10.68       23.22      8.29 o
  -6   4  13       14.49       11.64      8.49 o
  -5   4  13       44.46       42.41     13.38 o
  -4   4  13       21.37       18.59      8.53 o
  -3   4  13      159.66      167.98     19.91 o
  -2   4  13      222.64      227.38     17.37 o
  -1   4  13       13.05       14.14      6.52 o
   0   4  13        8.40        2.39      5.71 o
   1   4  13        3.66       11.36      6.26 o
   2   4  13      318.26      300.41     13.99 o
   3   4  13       16.60       23.49      8.97 o
   4   4  13        1.67       16.04      8.48 o
   5   4  13       68.62       73.39     16.42 o
   6   4  13       85.06       92.00     13.59 o
   7   4  13        0.09        0.60      8.85 o
   8   4  13       76.93       95.40     13.36 o
   9   4  13        0.07        3.63      9.53 o
  10   4  13        8.33       16.21     12.79 o
  11   4  13        0.11       75.37     34.24 o
 -11   5  13        0.16        2.13     11.96 o
 -10   5  13        1.07       -7.12     10.97 o
  -9   5  13        4.76       13.70     11.87 o
  -8   5  13        1.97        9.56     15.49 o
  -7   5  13       36.28       48.22     11.77 o
  -6   5  13       32.06       21.01      9.58 o
  -5   5  13      134.68      155.00     15.05 o
  -4   5  13       83.56       96.40     12.13 o
  -3   5  13       67.39       55.39     20.49 o
  -2   5  13       12.90       11.44      7.67 o
  -1   5  13        9.55        1.69      7.12 o
   0   5  13        8.77       14.82      7.91 o
   1   5  13       49.80       57.84      9.33 o
   2   5  13      111.02      103.75     12.17 o
   3   5  13      140.32      139.08     15.00 o
   4   5  13       17.54       26.02      9.00 o
   5   5  13       25.36       13.97     12.06 o
   6   5  13       17.01       25.65     10.24 o
   7   5  13       21.02       34.65     10.95 o
   8   5  13       10.22       -5.38      9.52 o
   9   5  13       34.99       48.32     12.30 o
  -9   6  13        1.86       -0.70     12.82 o
  -8   6  13        4.18       16.93     13.66 o
  -7   6  13        9.62       23.62     15.41 o
  -6   6  13       11.87       28.67     23.95 o
  -5   6  13       11.67        5.38     14.98 o
  -4   6  13       37.06       46.47     17.16 o
  -3   6  13        1.88        2.24     17.47 o
  -2   6  13       10.46        9.66      9.17 o
  -1   6  13        0.49       11.30     11.31 o
   0   6  13        7.52        6.95      9.84 o
   1   6  13        0.43        7.75      8.30 o
   2   6  13       32.88       49.18     14.53 o
   3   6  13        4.39       -3.27      8.36 o
   4   6  13       37.63       59.40     11.19 o
   5   6  13       19.28       34.38     10.56 o
   6   6  13       24.59       16.80     13.92 o
   7   6  13       11.76       32.96     14.19 o
   8   6  13        1.20        8.53     14.26 o
  -6   7  13        3.91        9.66     28.84 o
  -5   7  13        9.20       -1.66     30.37 o
  -4   7  13       16.37        1.23     27.61 o
  -3   7  13        6.53       -0.34     26.67 o
  -2   7  13        4.69        8.75     13.27 o
  -1   7  13        9.02       27.48     11.71 o
   0   7  13        3.50        8.28     10.59 o
   1   7  13       17.15       11.05      9.71 o
   2   7  13        1.33        6.34      9.35 o
   3   7  13       43.73       43.97     11.20 o
   4   7  13        4.45       25.09     14.74 o
   5   7  13       10.13       16.38     10.59 o
 -13   0  14       15.83       27.27     14.24 o
 -12   0  14       23.24        9.33     11.89 o
 -11   0  14        0.56        5.36     11.15 o
 -10   0  14       71.40       95.66     15.04 o
  -9   0  14      135.71      159.97     28.52 o
  -8   0  14       14.59       31.06     12.30 o
  -7   0  14       82.28      106.08     17.10 o
  -6   0  14        3.82        1.38      9.72 o
  -5   0  14       73.64       82.20     18.55 o
  -4   0  14      170.15      138.08     17.63 o
  -3   0  14      982.58      820.78     96.62 o
  -2   0  14      336.70      282.94     38.45 o
  -1   0  14      274.49      277.37     24.28 o
   0   0  14       14.31       12.45      8.63 o
   1   0  14       16.07        6.88      8.72 o
   2   0  14      286.72      291.05     24.50 o
   3   0  14      326.52      341.75     27.21 o
   4   0  14        8.37       15.28     13.40 o
   5   0  14        1.01        3.35      9.40 o
   6   0  14       41.88       37.03     11.16 o
   7   0  14      287.77      256.31     20.39 o
   8   0  14       75.58       88.26     14.56 o
   9   0  14       53.04       80.66     17.18 o
  10   0  14        4.91        3.81     15.08 o
  11   0  14       25.47       30.51     16.26 o
 -13   1  14        4.61       11.82      9.41 o
 -12   1  14       44.58       55.30     10.28 o
 -11   1  14       22.81       31.77      9.11 o
 -10   1  14       12.28       11.87      7.92 o
  -9   1  14        0.00        5.04      8.35 o
  -8   1  14       22.16       19.05      8.60 o
  -7   1  14       14.63       11.98      8.10 o
  -6   1  14       94.34      101.29     13.75 o
  -5   1  14       14.75       15.76      7.53 o
  -4   1  14        0.64       -3.26      6.70 o
  -3   1  14       93.28       86.84     10.97 o
  -2   1  14       22.36       31.57      8.31 o
  -1   1  14       45.97       35.64      8.76 o
   0   1  14       13.74        8.97      5.85 o
   1   1  14      100.25      108.36      9.34 o
   2   1  14       19.22       20.97      6.62 o
   3   1  14        1.70        2.13      5.92 o
   4   1  14       61.06       51.22      7.97 o
   5   1  14       40.85       28.79      7.54 o
   6   1  14       38.43       33.46      7.94 o
   7   1  14      238.03      262.88     15.46 o
   8   1  14        0.20       -1.41      7.09 o
   9   1  14      142.31      150.61     13.58 o
  10   1  14        1.03       19.26      9.56 o
  11   1  14        1.73        9.71     10.34 o
 -12   2  14       27.13       30.94      9.87 o
 -11   2  14        0.34        4.81      8.12 o
 -10   2  14        0.00       -3.03      7.41 o
  -9   2  14       47.89       31.88      9.73 o
  -8   2  14       32.18       60.55     11.45 o
  -7   2  14      128.68      145.82     15.93 o
  -6   2  14      534.84      492.32     27.31 o
  -5   2  14      204.96      207.81     15.23 o
  -4   2  14      264.04      288.18     17.46 o
  -3   2  14        4.59        8.32      7.37 o
  -2   2  14       39.36       26.86      8.36 o
  -1   2  14       46.19       48.47      8.09 o
   0   2  14      119.08       85.03      9.65 o
   1   2  14        5.45        5.72      6.02 o
   2   2  14      306.92      333.94     15.24 o
   3   2  14      130.96      150.45     13.14 o
   4   2  14      141.94      173.99     11.81 o
   5   2  14        6.70       19.05      7.32 o
   6   2  14       68.64       74.77     10.47 o
   7   2  14       17.11        8.49      7.53 o
   8   2  14        2.79        6.95      8.30 o
   9   2  14       64.74       54.52     11.91 o
  10   2  14       34.55       35.07     13.69 o
  11   2  14        2.41        7.95     10.54 o
 -12   3  14        0.13        6.53     10.78 o
 -11   3  14       16.12        8.41      9.78 o
 -10   3  14        5.31       -1.17      7.81 o
  -9   3  14        1.52        5.38      9.19 o
  -8   3  14       23.16       41.88     20.35 o
  -7   3  14       31.57       45.13     10.30 o
  -6   3  14       69.18       77.07     15.04 o
  -5   3  14       11.24       -7.40      7.40 o
  -4   3  14      114.31      124.84     12.72 o
  -3   3  14        6.67        4.59      7.53 o
  -2   3  14       31.33        6.38      7.90 o
  -1   3  14       21.93       13.39      7.98 o
   0   3  14        0.47       -2.49      5.82 o
   1   3  14       64.31       69.26      8.66 o
   2   3  14      211.40      223.99     13.04 o
   3   3  14       37.91       42.81      7.76 o
   4   3  14        0.86       12.91      6.97 o
   5   3  14       12.27       13.51      7.15 o
   6   3  14       48.76       52.65     10.43 o
   7   3  14       36.99       46.15     13.09 o
   8   3  14        0.40        2.54      9.45 o
   9   3  14       31.61       18.75     10.81 o
  10   3  14       30.79       84.27     20.97 o
 -11   4  14        4.37       18.55     14.04 o
 -10   4  14        3.19        9.17     11.28 o
  -9   4  14       16.23       26.24     12.90 o
  -8   4  14        8.39       -0.21      9.44 o
  -7   4  14        0.58       -3.79      8.93 o
  -6   4  14        9.62       12.66     13.03 o
  -5   4  14       20.07       29.43     10.21 o
  -4   4  14        9.42        4.68      8.24 o
  -3   4  14        3.10        7.54      8.34 o
  -2   4  14        0.10        8.10      7.77 o
  -1   4  14        8.73       25.62      7.71 o
   0   4  14        6.26       10.72      7.48 o
   1   4  14        5.24        2.83      6.59 o
   2   4  14       69.74       75.70     10.40 o
   3   4  14        5.72        4.78      7.47 o
   4   4  14        0.51       -1.34      8.36 o
   5   4  14        0.09       -6.22      8.21 o
   6   4  14        1.49       -8.66      8.66 o
   7   4  14       34.55       41.79     11.62 o
   8   4  14       61.54       67.55     12.23 o
   9   4  14        0.33        9.26     10.78 o
  -9   5  14        3.31       26.97     16.78 o
  -8   5  14       23.04       38.63     18.17 o
  -7   5  14        8.27        7.88     11.80 o
  -6   5  14        4.97       -1.04      9.36 o
  -5   5  14        6.83        6.13      9.26 o
  -4   5  14      146.73      168.15     23.23 o
  -3   5  14        0.01       -8.33      8.33 o
  -2   5  14       87.95      114.99     13.25 o
  -1   5  14        1.76        5.30      8.68 o
   0   5  14       57.59       64.27     11.64 o
   1   5  14        1.26        9.23      8.18 o
   2   5  14       63.51       76.07     21.32 o
   3   5  14        0.63       -0.97      9.37 o
   4   5  14        5.80       -2.98     10.07 o
   5   5  14        1.31       10.45      9.88 o
   6   5  14       46.43       46.90     11.92 o
   7   5  14       65.70       70.83     13.06 o
   8   5  14       14.79       20.44     11.60 o
  -8   6  14        0.11        4.85     22.12 o
  -7   6  14        0.11       -0.37     25.65 o
  -6   6  14        0.31        8.44     16.29 o
  -5   6  14       90.41      114.75     22.26 o
  -4   6  14       14.11       25.25     12.82 o
  -3   6  14       11.78       28.18     12.31 o
  -2   6  14        4.16       -5.18     11.58 o
  -1   6  14        4.87       -3.38     10.20 o
   0   6  14       14.51       11.70     22.56 o
   1   6  14        0.00       -7.99      7.99 o
   2   6  14        2.53       -4.47      8.54 o
   3   6  14       45.87       44.94     11.33 o
   4   6  14        3.07       14.21     10.15 o
   5   6  14        6.10       34.90     14.15 o
   6   6  14       15.03       18.21     11.37 o
  -4   7  14        1.30       -6.76     29.14 o
  -2   7  14       12.56       12.34     25.01 o
  -1   7  14        0.14       -7.69     12.58 o
   0   7  14        0.59       13.73     14.15 o
   1   7  14        4.03        5.97     13.02 o
   2   7  14       36.18       55.81     12.70 o
   3   7  14        0.92        1.19     13.51 o
 -12   1  15       12.01       37.30     12.28 o
 -11   1  15        4.29        9.79     10.39 o
 -10   1  15       25.61       23.66     10.65 o
  -9   1  15       27.71       39.45     11.53 o
  -8   1  15        7.02        0.96      8.69 o
  -7   1  15        1.73       -1.38      7.68 o
  -6   1  15       59.57       55.13     11.96 o
  -5   1  15        4.86       -2.62      7.50 o
  -4   1  15      149.55      171.11     14.76 o
  -3   1  15       12.85       13.89      8.61 o
  -2   1  15      205.07      203.46     15.62 o
  -1   1  15        0.32       -3.17      7.57 o
   0   1  15        9.06       18.20     11.36 o
   1   1  15      145.79      153.87     11.20 o
   2   1  15       62.57       57.66      9.57 o
   3   1  15        0.49       -0.37      6.76 o
   4   1  15      146.55      169.14     12.23 o
   5   1  15       56.55       63.92     12.70 o
   6   1  15      210.21      211.93     15.46 o
   7   1  15        2.56        8.49      8.36 o
   8   1  15       34.37       35.14      9.03 o
   9   1  15       14.28       17.68      9.33 o
  10   1  15        6.31       -0.77      9.25 o
 -11   2  15        4.10       -3.70     10.44 o
 -10   2  15       61.77       71.44     12.76 o
  -9   2  15       29.81       29.20     10.02 o
  -8   2  15        3.32       16.10      9.00 o
  -7   2  15       14.31       15.83      9.28 o
  -6   2  15       21.74       12.14      8.40 o
  -5   2  15        8.85        7.56      9.74 o
  -4   2  15        3.31       -3.11      7.51 o
  -3   2  15        5.18       13.26      8.29 o
  -2   2  15       32.64       43.63      9.90 o
  -1   2  15        0.14        6.67      8.19 o
   0   2  15       44.65       53.50      9.31 o
   1   2  15       59.98      101.32     10.94 o
   2   2  15        0.04       -2.64      6.67 o
   3   2  15        2.16       -4.51      6.46 o
   4   2  15        7.35        9.15      7.23 o
   5   2  15       31.68       34.04      8.32 o
   6   2  15       30.79       29.73      9.92 o
   7   2  15        0.19       -5.40      7.62 o
   8   2  15       22.19       16.54     10.67 o
   9   2  15       45.55       59.58     12.52 o
  10   2  15       11.14       25.52     27.35 o
 -11   3  15        5.21       -0.81     14.81 o
 -10   3  15        1.99       13.43     10.41 o
  -9   3  15        0.07        5.25      9.47 o
  -8   3  15        3.71       13.05      9.30 o
  -7   3  15       12.88       20.27     10.02 o
  -6   3  15        0.09        0.73      8.56 o
  -5   3  15        2.14       10.96      8.77 o
  -4   3  15       51.30       40.89     11.84 o
  -3   3  15       33.92       47.78     10.07 o
  -2   3  15       34.66       41.05      9.42 o
  -1   3  15        0.19       -3.22      8.44 o
   0   3  15       74.22       75.71     10.13 o
   1   3  15       11.80        8.04      6.80 o
   2   3  15        0.92        3.74      6.93 o
   3   3  15       27.95       16.21      7.57 o
   4   3  15       33.94       35.48      8.61 o
   5   3  15        0.03        4.43      8.89 o
   6   3  15       57.81       82.36     12.92 o
   7   3  15        1.01        3.27      9.56 o
   8   3  15        0.11       17.62     11.13 o
   9   3  15       16.09       21.82     11.38 o
  -9   4  15      110.21      112.00     21.07 o
  -8   4  15      112.82      110.09     14.72 o
  -7   4  15      161.30      135.04     14.69 o
  -6   4  15        0.65       -3.30      9.34 o
  -5   4  15      374.89      361.70     21.35 o
  -4   4  15       90.67       91.51     22.48 o
  -3   4  15      111.11      108.85     13.48 o
  -2   4  15        0.26        0.51      8.86 o
  -1   4  15       38.04       40.16     17.75 o
   0   4  15       10.79       18.80     11.74 o
   1   4  15      155.23      163.29     13.42 o
   2   4  15       91.19      114.50     15.65 o
   3   4  15       63.13       76.38     14.99 o
   4   4  15        0.01        2.25      9.12 o
   5   4  15       18.58       29.65     10.52 o
   6   4  15        7.57       15.93      9.93 o
   7   4  15       18.55       26.61     10.76 o
   8   4  15        4.70        6.26     12.45 o
  -8   5  15        0.35       16.57     18.50 o
  -7   5  15       24.66       14.60     16.48 o
  -6   5  15        5.31        8.27     10.74 o
  -5   5  15       47.60       46.52     12.00 o
  -4   5  15       89.27      122.83     14.58 o
  -3   5  15       30.26       33.10     12.87 o
  -2   5  15        1.61       13.55      9.62 o
  -1   5  15       13.24        1.69     11.71 o
   0   5  15       35.77       29.48     11.35 o
   1   5  15       55.20       79.68     14.69 o
   2   5  15       22.22       33.57     10.23 o
   3   5  15        6.74       12.20      9.49 o
   4   5  15        1.75        9.35      9.98 o
   5   5  15        9.53       -0.88     13.68 o
   6   5  15        0.01       -2.34     10.83 o
  -5   6  15        5.06       -4.42     17.46 o
  -4   6  15        1.13        1.41     13.90 o
  -3   6  15        9.06        6.84     13.37 o
  -2   6  15        0.83       20.56     14.63 o
  -1   6  15        0.22       17.69     15.91 o
   0   6  15       17.39       23.79     12.76 o
   1   6  15       10.41       28.16     15.31 o
   2   6  15        2.69       10.89     12.94 o
   3   6  15       16.24       39.05     11.28 o
   4   6  15        0.35        8.91     11.20 o
 -10   0  16        6.01       25.66     15.99 o
  -9   0  16        2.00        0.45     13.67 o
  -8   0  16      113.82      118.13     20.23 o
  -7   0  16        0.58        6.05     19.50 o
  -6   0  16      219.31      200.68     30.67 o
  -5   0  16        7.71       11.94     11.43 o
  -4   0  16       38.01       30.75     22.93 o
  -3   0  16      140.48      126.20     19.43 o
  -2   0  16        9.95       21.21     12.86 o
  -1   0  16       11.72        3.94     12.41 o
   0   0  16       41.11       53.67     18.01 o
   1   0  16      197.35      197.63     25.78 o
   2   0  16        0.79        0.62      9.95 o
   3   0  16       52.11       57.40     13.83 o
   4   0  16        1.45       13.79     11.17 o
   5   0  16      151.64      159.19     21.40 o
   6   0  16        5.28       15.93     11.48 o
   7   0  16        8.81       19.44     12.68 o
   8   0  16       24.90       38.04     13.38 o
   9   0  16       37.06       41.80     27.92 o
 -10   1  16       10.99      -14.91     14.91 o
  -9   1  16       16.11       16.85     10.73 o
  -8   1  16        1.64        5.84      9.39 o
  -7   1  16       23.27       47.50     10.73 o
  -6   1  16        2.23        9.53      9.04 o
  -5   1  16        0.10        1.76      7.87 o
  -4   1  16       12.77       17.32      9.09 o
  -3   1  16        0.27       -7.93      7.93 o
  -2   1  16       12.82        4.29      8.35 o
  -1   1  16       97.19       81.45     11.94 o
   0   1  16       17.55       29.60      9.67 o
   1   1  16       11.81       14.58      9.73 o
   2   1  16       36.37       38.17      9.53 o
   3   1  16        3.69       -5.38      7.49 o
   4   1  16        0.05       11.21      7.68 o
   5   1  16        6.48       10.24      7.92 o
   6   1  16        0.10       -0.47      7.48 o
   7   1  16        7.90        8.07      8.70 o
   8   1  16        0.11       -1.97      8.90 o
   9   1  16        0.57       27.57     18.08 o
 -10   2  16       40.61       35.01     15.80 o
  -9   2  16        4.43       -2.53     10.11 o
  -8   2  16       14.39        3.75      9.33 o
  -7   2  16        7.47        6.87      9.69 o
  -6   2  16        3.89       15.26      9.96 o
  -5   2  16       30.04       18.27      9.44 o
  -4   2  16        9.61       -0.08      8.48 o
  -3   2  16        0.94       -1.76      8.49 o
  -2   2  16        5.08       11.18      8.82 o
  -1   2  16       13.42       12.44      8.77 o
   0   2  16       97.33      104.87     14.16 o
   1   2  16        6.01       -2.30      7.26 o
   2   2  16        1.01       -1.37      7.03 o
   3   2  16       10.16       10.67      7.94 o
   4   2  16        7.75        3.64      8.04 o
   5   2  16        0.02        7.47      8.09 o
   6   2  16        0.50       -7.86      8.59 o
   7   2  16       14.42       20.01      9.69 o
   8   2  16        7.04       -9.61     18.27 o
  -9   3  16        3.00       -6.58     10.10 o
  -8   3  16       33.31       36.02     11.80 o
  -7   3  16       14.67       13.38     12.02 o
  -6   3  16        3.55       11.50     16.99 o
  -5   3  16      163.81      176.04     17.91 o
  -4   3  16        0.03        1.57      9.26 o
  -3   3  16        2.04       -9.12     14.57 o
  -2   3  16       89.90      119.29     19.38 o
  -1   3  16       54.22       68.25     12.12 o
   0   3  16       90.70      105.88     13.06 o
   1   3  16       96.20       88.73     12.28 o
   2   3  16        3.96        0.87     10.05 o
   3   3  16      154.39      161.31     12.76 o
   4   3  16       81.29       93.28     11.00 o
   5   3  16       47.88       62.75     12.30 o
   6   3  16       21.51       31.35     11.55 o
   7   3  16       56.53       67.82     13.33 o
  -8   4  16       58.56       75.29     14.21 o
  -7   4  16       11.58       25.19     11.23 o
  -6   4  16        0.61       -1.63     10.28 o
  -5   4  16       60.13       64.36     12.95 o
  -4   4  16      111.19       94.99     13.83 o
  -3   4  16        7.27       -0.42      9.23 o
  -2   4  16       34.53       43.02     11.46 o
  -1   4  16       16.49       18.61     11.20 o
   0   4  16       74.37       78.80     12.49 o
   1   4  16        5.76       -8.00      8.68 o
   2   4  16       14.06        0.65     10.63 o
   3   4  16       29.76       47.84     13.01 o
   4   4  16        9.86       12.79     10.34 o
   5   4  16        4.20       10.16     10.10 o
   6   4  16       24.05       38.61     12.21 o
  -6   5  16        1.43      -14.82     14.82 o
  -5   5  16       95.73      100.54     14.52 o
  -4   5  16        2.24       -6.33     10.88 o
  -3   5  16       54.91       90.02     14.53 o
  -2   5  16       15.25       19.75     13.40 o
  -1   5  16       27.29       53.81     22.67 o
   0   5  16       19.59       18.30     13.57 o
   1   5  16        0.54       -3.87     11.37 o
   2   5  16        2.52       -4.03     14.80 o
   3   5  16       34.39       54.66     13.30 o
   4   5  16        0.13       14.29     17.05 o
  -9   1  17       14.85       -3.93     20.80 o
  -8   1  17        1.56       -6.59      9.70 o
  -7   1  17        0.43       -2.67      9.44 o
  -6   1  17       21.00       13.94      9.87 o
  -5   1  17        2.08       -8.19      9.57 o
  -4   1  17       62.61       75.23     17.12 o
  -3   1  17       42.52       38.92     13.26 o
  -2   1  17      167.53      170.00     16.18 o
  -1   1  17       11.77       10.18      9.84 o
   0   1  17        0.76       -1.15      9.57 o
   1   1  17       40.73       44.41     12.24 o
   2   1  17       32.08       69.61     12.97 o
   3   1  17       69.76       95.20     11.09 o
   4   1  17        5.30       12.51      9.39 o
   5   1  17       10.19       11.20      9.01 o
   6   1  17      112.79      140.47     13.20 o
   7   1  17       15.13       27.02     11.40 o
  -8   2  17       22.88       15.94     11.28 o
  -7   2  17        1.61       -8.89     10.41 o
  -6   2  17       24.56       30.70     11.05 o
  -5   2  17       45.29       57.46     12.31 o
  -4   2  17        3.22       11.30     10.48 o
  -3   2  17       28.28       38.10     11.81 o
  -2   2  17        0.62       -6.58      9.82 o
  -1   2  17       40.20       35.79     14.18 o
   0   2  17       10.56       19.76     10.73 o
   1   2  17        6.56       -2.88      9.84 o
   2   2  17       80.05       83.73     14.28 o
   3   2  17       18.88       18.91      8.47 o
   4   2  17        1.33        7.60      8.42 o
   5   2  17        0.07       10.92      8.95 o
   6   2  17        0.27       18.13      9.47 o
  -7   3  17        0.99       -3.27     10.76 o
  -6   3  17       48.15       73.51     13.62 o
  -5   3  17       43.47       50.38     11.85 o
  -4   3  17        6.26       -1.35     10.00 o
  -3   3  17       12.10       25.83     11.10 o
  -2   3  17        0.76       -9.44      9.44 o
  -1   3  17        3.08       15.39     10.13 o
   0   3  17       65.59       71.83     13.00 o
   1   3  17       20.00       42.74     11.41 o
   2   3  17       17.34       22.76     10.13 o
   3   3  17        1.91       -0.98      9.59 o
   4   3  17        4.73       17.64     10.32 o
   5   3  17        3.83        1.47     10.79 o
  -5   4  17        0.25       -0.71     11.05 o
  -4   4  17        2.13       -5.90     10.82 o
  -3   4  17        2.36       -0.97     10.68 o
  -2   4  17       26.55       32.66     11.87 o
  -1   4  17        9.64       32.68     12.30 o
   0   4  17       39.11       44.04     12.08 o
   1   4  17        8.91       -9.88     12.28 o
   2   4  17       65.19       68.17     15.79 o
   3   4  17        0.40        0.56     13.12 o
  -6   0  18        1.94       10.07     15.95 o
  -5   0  18       73.08      123.80     21.81 o
  -4   0  18       11.76      -10.13     20.14 o
  -3   0  18        0.70        5.52     14.52 o
  -2   0  18       74.81       56.88     18.93 o
  -1   0  18        1.79       18.93     16.31 o
   0   0  18        7.54       19.80     17.14 o
   1   0  18       63.43       52.06     18.30 o
   2   0  18        9.27       11.17     16.55 o
   3   0  18        0.05        0.64     16.15 o
   4   0  18        0.81       -4.77     13.27 o
  -6   1  18       15.52       25.79     11.74 o
  -5   1  18        4.45        0.57     11.21 o
  -4   1  18        5.88        8.72     10.37 o
  -3   1  18        2.65       -1.35      9.88 o
  -2   1  18        3.35        5.17     10.52 o
  -1   1  18       54.79       71.17     13.86 o
   0   1  18       27.58       31.53     12.03 o
   1   1  18        8.80       18.67     12.67 o
   2   1  18       48.21       47.76     15.88 o
   3   1  18        0.37       10.79     11.45 o
   4   1  18       25.65       18.93      9.84 o
  -5   2  18        3.76        7.84     11.01 o
  -4   2  18        0.02        7.69     11.14 o
  -3   2  18       10.83       16.32     11.73 o
  -2   2  18       69.03       82.24     14.37 o
  -1   2  18        2.14        6.61     10.20 o
   0   2  18        4.33       -0.73     11.28 o
   1   2  18       54.58       67.62     14.05 o
   2   2  18        4.51        5.85     11.22 o
   3   2  18        0.00        0.05     12.80 o
  -4   3  18       23.88       40.96     26.58 o
  -3   3  18       69.59       86.97     18.74 o
  -2   3  18        6.58       -2.31     11.23 o
  -1   3  18       11.19       11.36     11.62 o
   0   3  18        1.21       17.67     11.89 o
   1   3  18       11.67       10.76     11.72 o
 
